# Supplementary material for: The Emerging Roles of AI in Self-Directed Stress Management: Systematic Review
Source: J Med Internet Res. 2026 Jun 24;28:e90709. doi: 10.2196/90709 (PMC13293476; doi:10.2196/90709)
Supplement: Multimedia Appendix 1 [file jmir-v28-e90709-s001.xlsx]

## Sheet: Title and Abstract
Study ID	Citation No.	Publication Year	Author	Title	DOI	Non-duplicate?	English?	Valid?	After 2000?	Relevant?	Accessible?	Decision
1	[1]	2021	Oltmanns, JR; Schwartz, HA; Ruggero, C; Son, Y; Miao, JJ; Waszczuk, M; Clouston, SAP; Bromet, EJ; Luft, BJ; Kotov, R	Artificial intelligence language predictors of two-year trauma-related outcomes	10.1016/j.jpsychires.2021.09.015	Yes	Yes	Yes	Yes	Yes	No	Remove
2	[2]	2024	Schillings, C; Meissner, E; Erb, B; Bendig, E; Schultchen, D; Pollatos, O	Effects of a Chatbot-Based Intervention on Stress and Health-Related Parameters in a Stressed Sample: Randomized Controlled Trial	10.2196/50454	Yes	Yes	Yes	Yes	No	No	Remove
3	[3]	2022	Danieli, M; Ciulli, T; Mousavi, SM; Silvestri, G; Barbato, S; Di Natale, L; Riccardi, G	Assessing the Impact of Conversational Artificial Intelligence in the Treatment of Stress and Anxiety in Aging Adults: Randomized Controlled Trial	10.2196/38067	Yes	Yes	Yes	Yes	Yes	Yes	Retain
4	[4]	2021	Malgaroli, M; Hull, TD; Schultebraucks, K	Digital Health and Artificial Intelligence for PTSD: Improving Treatment Delivery Through Personalization	10.3928/00485713-20201203-01	Yes	Yes	Yes	Yes	Yes	Yes	Retain
5	[5]	2025	de Graaff, AM; Habashneh, R; Fanatseh, S; Keyan, D; Akhtar, A; Abualhaija, A; Faroun, M; Aqel, IS; Dardas, L; Servili, C; van Ommeren, M; Bryant, R; Carswell, K	Evaluation of a Guided Chatbot Intervention for Young People in Jordan: Feasibility Randomized Controlled Trial	10.2196/63515	Yes	Yes	Yes	Yes	Yes	Yes	Retain
6	[6]	2021	Schultebraucks, K; Shalev, AY	Precision Psychiatry Approach to Posttraumatic Stress Response	10.3928/00485713-20201203-02	Yes	Yes	Yes	Yes	No	No	Remove
7	[7]	2021	Jha, IP; Awasthi, R; Kumar, A; Kumar, V; Sethi, T	Learning the Mental Health Impact of COVID-19 in the United States With Explainable Artificial Intelligence: Observational Study	10.2196/25097	Yes	Yes	Yes	Yes	No	No	Remove
8	[8]	2023	Love, CS	Just the Facts Ma'am: Moral and Ethical Considerations for Artificial Intelligence in Medicine and its Potential to Impact Patient Autonomy and Hope	10.1177/00243639231162431	Yes	Yes	Yes	Yes	No	No	Remove
9	[9]	2024	Baele, SJ; Bukhari, I; Whyte, C; Cuomo, S; Jensen, B; Payne, K; Garcia, E	AI IR: Charting International Relations in the Age of Artificial Intelligence	10.1093/isr/viae013	Yes	Yes	Yes	Yes	No	No	Remove
10	[10]	2025	Patel, J; Hung, CT; Katapally, TR	Evaluating predictive artificial intelligence approaches used in mobile health platforms to forecast mental health symptoms among youth: a systematic review	10.1016/j.psychres.2024.116277	Yes	Yes	Yes	Yes	No	No	Remove
11	[11]	2022	Tigga, NP; Garg, S	Prediction of Global Psychological Stress and Coping Induced by the COVID-19 Outbreak: A Machine Learning Study	10.5152/alphapsychiatry.2022.21797	Yes	Yes	Yes	Yes	Yes	Yes	Retain
12	[12]	2020	Cosic, K; Popovic, S; Sarlija, M; Kesedzic, I	IMPACT OF HUMAN DISASTERS AND COVID-19 PANDEMIC ON MENTAL HEALTH: POTENTIAL OF DIGITAL PSYCHIATRY	10.24869/psyd.2020.25	Yes	Yes	Yes	Yes	Yes	Yes	Retain
13	[13]	2022	Ramos-Lima, LF; Waikamp, V; Oliveira-Watanabe, T; Recamonde-Mendoza, M; Teche, SP; Mello, MF; Mello, AF; Freitas, LHM	Identifying posttraumatic stress disorder staging from clinical and sociodemographic features: a proof-of-concept study using a machine learning approach	10.1016/j.psychres.2022.114489	Yes	Yes	Yes	Yes	No	No	Remove
14	[14]	2023	Starke, G; D'Imperio, A; Ienca, M	Out of their minds? Externalist challenges for using AI in forensic psychiatry	10.3389/fpsyt.2023.1209862	Yes	Yes	Yes	Yes	No	No	Remove
15	[15]	2023	Carlson, CG	Virtual and Augmented Simulations in Mental Health	10.1007/s11920-023-01438-4	Yes	Yes	Yes	Yes	No	No	Remove
16	[16]	2019	Gowda, R; Poojary, BV; Sharma, M; Prakash, K; Gowda, N; Chetan, H	Artificial Intelligence based facial recognition for Mood Charting among men on life style modification and it's correlation with cortisol	10.1016/j.ajp.2019.05.017	Yes	Yes	Yes	Yes	No	No	Remove
17	[17]	2022	Hall, J; Jordan, S; van Ommeren, M; Au, T; Abu Sway, R; Crawford, J; Ghalayani, H; Hamdani, SU; Luitel, NP; Malik, A; Servili, C; Sorsdahl, K; Watts, S; Carswell, K	Sustainable Technology for Adolescents and youth to Reduce Stress (STARS): a WHO transdiagnostic chatbot for distressed youth	10.1002/wps.20947	Yes	Yes	Yes	Yes	Yes	Yes	Retain
18	[18]	2024	Brown, T; Burleigh, TL; Schivinski, B; Bennett, S; Alesi, AG; Blinka, L; Stavropoulos, V	Translating the user-avatar bond into depression risk: A preliminary machine learning study	10.1016/j.jpsychires.2023.12.038	Yes	Yes	Yes	Yes	Yes	Yes	Retain
19	[19]	2024	Jehel, L; Guidère, M	AI based Evaluation of Psychotrauma related to Lahars in the Commune of Precheur in the French Antilles	10.7202/1112527ar	Yes	Yes	Yes	Yes	No	No	Remove
20	[20]	2025	Petersson, L; Ahlborg, MG; Westberg, KH	I Believe That AI Will Recognize the Problem Before It Happens: Qualitative Study Exploring Young Adults' Perceptions of AI in Mental Health Care	10.2196/76973	Yes	Yes	Yes	Yes	No	No	Remove
21	[21]	2024	Hadar-Shoval, D; Asraf, K; Mizrachi, Y; Haber, Y; Elyoseph, Z	Assessing the Alignment of Large Language Models With Human Values for Mental Health Integration: Cross-Sectional Study Using Schwartz's Theory of Basic Values	10.2196/55988	Yes	Yes	Yes	Yes	No	No	Remove
22	[22]	2022	Bertl, M; Metsallik, J; Ross, P	A systematic literature review of AI-based digital decision support systems for post-traumatic stress disorder	10.3389/fpsyt.2022.923613	Yes	Yes	Yes	Yes	No	No	Remove
23	[23]	2022	Cheng, SY; Yang, YQ; Deng, M	Psychological Stress and Perceived School Success Among Parents of Children with Developmental Disabilities During the COVID-19 Pandemic	10.1007/s10803-021-05209-z	Yes	Yes	Yes	Yes	No	No	Remove
24	[24]	2022	Piorecky, K; Husárová, Z	On the boundaries of arts, creativity, and myth. Notes on the strategies of presentation of synthetic textual media	10.31577/slovlit.2022.69.5.5	Yes	Yes	Yes	Yes	No	No	Remove
25	[25]	2025	Gao, J; Xu, D; Romano, D; Hu, XH	Acculturative stress, loneliness, smartphone addiction, L2 emotions, and creativity among international students in China: a structural equation model	10.3389/fpsyt.2025.1585302	Yes	Yes	Yes	Yes	No	No	Remove
26	[26]	2021	Delgado-Tenorio, AL; Oyanguren-Casas, NA; Reyes-González, AA; Zegarra, AC; Cueva, ME	The moderator role of procrastination in the relationship between academic stress and psychological well-being in undergraduate students		Yes	Yes	Yes	Yes	No	No	Remove
27	[27]	2019	Lin, E; Tsai, SJ	Epigenetics and Depression: An Update	10.30773/pi.2019.07.17.2	Yes	Yes	Yes	Yes	No	No	Remove
28	[28]	2020	Oh, B; Yun, JY; Yeo, EC; Kim, DH; Kim, J; Cho, BJ	Prediction of Suicidal Ideation among Korean Adults Using Machine Learning: A Cross-Sectional Study	10.30773/pi.2019.0270	Yes	Yes	Yes	Yes	No	No	Remove
29	[29]	2024	Liu, XQ; Wang, X	Unlocking the power of physical activity in easing psychological distress	10.5498/wjp.v14.i1.1	Yes	Yes	Yes	Yes	No	No	Remove
30	[30]	2017	Alexandrov, YI; Svarnik, OE; Znamenskaya, II; Arutyunova, KR; Kolbeneva, MG; Krylov, AK; Bulava, AI	Stress, illness and learning as the conditions of regression		Yes	Yes	Yes	Yes	No	No	Remove
31	[31]	2025	Peng, XJ; Nie, RW; Tong, SH	Research on the self-efficacy and resilience of female graduate students in the era of artificial intelligence: analysis of the mechanism of mobile phone dependence, anxiety and mentoring relationship	10.1007/s00737-024-01547-w	Yes	Yes	Yes	Yes	No	No	Remove
32	[32]	2022	Angelini, A	Comparing Artificial, Animal and Scientific Intelligence: A Dialogue with Giuseppe Longo	10.1177/02632764221143513	Yes	Yes	Yes	Yes	No	No	Remove
33	[33]	2018	van Heumen, MA; Hollander, MH; van Pampus, MG; van Dillen, J; Stramrood, CAI	Psychosocial Predictors of Postpartum Posttraumatic Stress Disorder in Women With a Traumatic Childbirth Experience	10.3389/fpsyt.2018.00348	Yes	Yes	Yes	Yes	No	No	Remove
34	[34]	2022	Bruder, J	The Algorithms of Mindfulness	10.1177/01622439211025632	Yes	Yes	Yes	Yes	No	No	Remove
35	[35]	2024	Boulos, LJ	The brain digitalization: it's all happening so fast!	10.3389/fhumd.2024.1475438	Yes	Yes	Yes	Yes	No	No	Remove
36	[36]	2014	Madsen, IEH; Hanson, LLM; Rugulies, R; Theorell, T; Burr, H; Diderichsen, F; Westerlund, H	Does good leadership buffer effects of high emotional demands at work on risk of antidepressant treatment? A prospective study from two Nordic countries	10.1007/s00127-014-0836-x	Yes	Yes	Yes	Yes	No	No	Remove
37	[37]	2019	Gaffney, H; Mansell, W; Tai, S	Conversational Agents in the Treatment of Mental Health Problems: Mixed-Method Systematic Review	10.2196/14166	Yes	Yes	Yes	Yes	No	No	Remove
38	[38]	2023	Chai, HJ; Cai, L; Xu, T; Ma, YK	Digital Image Correlation Method for Detecting Strain in Wood Drying Process	10.1515/hf-2011-0124	Yes	Yes	Yes	Yes	No	No	Remove
39	[39]	2025	Al Lawati, A; Al Rawahi, N; Waladwadi, T; Almadailwi, R; Alhabsi, A; Al Lawati, H; Al-Mahrouqi, T; Al Sinawi, H	Impostor phenomenon: a narrative review of manifestations, diagnosis, and treatment	10.1186/s43045-025-00512-2	Yes	Yes	Yes	Yes	No	No	Remove
40	[40]	2025	Bertin, L; Katz, JS; Deshpande, G; Krueger, F	Beyond the human touch: A critical review of the promise and challenges of animal- and robot-assisted therapy in loneliness and mental healthcare	10.1016/j.ajp.2025.104615	Yes	Yes	Yes	Yes	No	No	Remove
41	[41]	2025	Alotaibi, AD; AlQahtani, AS; Alateeq, M; Saleem, M; Khan, MS	Digital health tools in the management of allergic rhinitis: a systematic review	10.1007/s00405-025-09526-2	Yes	Yes	Yes	Yes	No	No	Remove
42	[42]	2021	Fan, R; Hua, TT; Shen, T; Jiao, ZG; Yue, QQ; Chen, BW; Xu, Z	Identifying patients with major depressive disorder based on tryptophan hydroxylase-2 methylation using machine learning algorithms	10.1016/j.psychres.2021.114258	Yes	Yes	Yes	Yes	No	No	Remove
43	[43]	2023	Israel-Elgali, I; Pan, HP; Oved, K; Pillar, N; Levy, G; Barak, B; Carneiro, A; Gurwitz, D; Shomron, N	Impaired myelin ultrastructure is reversed by citalopram treatment in a mouse model for major depressive disorder	10.1016/j.jpsychires.2023.09.012	Yes	Yes	Yes	Yes	No	No	Remove
44	[44]	2024	Xie, LX; Hu, PN; Guo, ZL; Chen, M; Wang, X; Du, XZ; Li, Y; Chen, B; Zhang, JH; Zhao, WT; Liu, S	Immediate and long-term efficacy of transcranial direct current stimulation (tCDS) in obsessive-compulsive disorder, posttraumatic stress disorder and anxiety disorders: a systematic review and meta-analysis	10.1038/s41398-024-03053-0	Yes	Yes	Yes	Yes	No	No	Remove
45	[45]	2022	Reshma, V; Deekshitha, C; Keerthi, G; Joy, BA; Chakravarthy, K	Behavior Analysis For Mentally Affected People Through Face Emotion Detection	10.9756/INTJECSE/V14I6.140	Yes	Yes	Yes	Yes	No	No	Remove
46	[46]	2024	Seccaroni, M	Integrating AI and GIS in urban landscape analysis and representation for enhanced community well-being	10.20365/disegnarecon.33.2024.20	Yes	Yes	Yes	Yes	No	No	Remove
47	[47]	2006	Lawford, BR; Young, R; Noble, EP; Kann, B; Ritchie, T	The D2 dopamine receptor (DRD2) gene is associated with co-morbid depression, anxiety and social dysfunction in untreated veterans with post-traumatic stress disorder	10.1016/j.eurpsy.2005.01.006	Yes	Yes	Yes	Yes	No	No	Remove
48	[48]	2023	Li, JL; Xiao, NC	Computational Cartographic Recognition: Identifying Maps, Geographic Regions, and Projections from Images Using Machine Learning	10.1080/24694452.2023.2166010	Yes	Yes	Yes	Yes	No	No	Remove
49	[49]	2018	Baas, MAM; Scheepstra, KWF; Stramrood, CAI; Evers, R; Dijksman, LM; van Pampus, MG	Work-related adverse events leaving their mark: a cross-sectional study among Dutch gynecologists	10.1186/s12888-018-1659-1	Yes	Yes	Yes	Yes	No	No	Remove
50	[50]	2021	Vajawat, B; Varshney, P; Banerjee, D	Digital Gaming Interventions in Psychiatry: Evidence, Applications and Challenges	10.1016/j.psychres.2020.113585	Yes	Yes	Yes	Yes	Yes	Yes	Retain
51	[51]	2023	Prelog, PR; Matic, T; Pregelj, P; Sadikov, A	A pilot predictive model based on COVID-19 data to assess suicidal ideation indirectly	10.1016/j.jpsychires.2023.05.008	Yes	Yes	Yes	Yes	No	No	Remove
52	[52]	2010	Passarela, CD; Mendes, DD; Mari, JD	A systematic review to study the efficacy of cognitive behavioral therapy for sexually abused children and adolescents with posttraumatic stress disorder		Yes	Yes	Yes	Yes	No	No	Remove
53	[53]	2025	Meng, XH; Zhou, X; Luo, JH; Li, JX; Zhou, L; Zhang, YH	A bibliometric analysis of the current state of research on family interventions for ASD	10.3389/fpsyt.2025.1435612	Yes	Yes	Yes	Yes	Yes	Yes	Retain
54	[54]	2017	van der Meer, CAI; Bakker, A; Schrieken, BAL; Hoofwijk, MC; Olff, M	Screening for trauma-related symptoms via a smartphone app: The validity of Smart Assessment on your Mobile in referred police officers	10.1002/mpr.1579	Yes	Yes	Yes	Yes	No	No	Remove
55	[55]	2025	Pardo, JSD; Parra-Domínguez, J	The mind-money connection: how financial health shapes mental well-being (and vice versa)	10.1108/MHSI-03-2025-0101	Yes	Yes	Yes	Yes	No	No	Remove
56	[56]	2022	Hao, ZC; Yang, BC; Ruggiano, N; Ma, YY; Guo, YQ; Pan, XF	Depression Prediction amongst Chinese Older Adults with Neurodegenerative Diseases: A Performance Comparison between Decision Tree Model and Logistic Regression Analysis	10.1093/bjsw/bcaa237	Yes	Yes	Yes	Yes	No	No	Remove
57	[57]	2000	Gokalsing, E; Robert, PH; Lafont, V; Medecin, I; Baudu, C; Boyer, P; Pringuey, D; Darcourt, G	Evaluation of the supervisory system in elderly subjects with and without disinhibition	10.1016/S0924-9338(00)00511-3	Yes	Yes	Yes	Yes	No	No	Remove
58	[58]	2021	Schneiderman, JU; Davis, JP; Negriff, S	Associations between psychosocial functioning and physical health in youth with maltreatment experiences	10.1016/j.childyouth.2021.106080	Yes	Yes	Yes	Yes	No	No	Remove
59	[59]	2021	Islam, A; Sheppard, E; Conway, MA; Haque, S	Autobiographical memory of war veterans: A mixed-studies systematic review	10.1177/1750698019863152	Yes	Yes	Yes	Yes	No	No	Remove
60	[60]	2009	Rugulies, R; Norborg, M; Sorensen, TS; Knudsen, LE; Burr, H	Effort-reward imbalance at work and risk of sleep disturbances. Cross-sectional and prospective results from the Danish Work Environment Cohort Study	10.1016/j.jpsychores.2008.05.005	Yes	Yes	Yes	Yes	No	No	Remove
61	[61]	2024	Stolfi, F; Abreu, H; Sinella, R; Nembrini, S; Centonze, S; Landra, V; Brasso, C; Cappellano, G; Rocca, P; Chiocchetti, A	Omics approaches open new horizons in major depressive disorder: from biomarkers to precision medicine	10.3389/fpsyt.2024.1422939	Yes	Yes	Yes	Yes	No	No	Remove
62	[62]	2024	Laranjeira, C; Dixe, MA; Querido, AI	Psychometric Properties of the Depression, Anxiety, Stress Scales-21 (DASS-21) in a Portuguese Sample during the early stage of the COVID-19 pandemic		Yes	Yes	Yes	Yes	No	No	Remove
63	[63]	2020	Nordentoft, M; Rod, NH; Bonde, JP; Bjorner, JB; Madsen, IEH; Pedersen, LRM; Cleal, B; Hanson, LLM; Nexo, MA; Pentti, J; Stenholm, S; Sterud, T; Vahtera, J; Rugulies, R	Effort-reward imbalance at work and risk of type 2 diabetes in a national sample of 50,552 workers in Denmark: A prospective study linking survey and register data	10.1016/j.jpsychores.2019.109867	Yes	Yes	Yes	Yes	No	No	Remove
64	[64]	2013	Master, S; Guzman, M; Dowdall, J	Vocal Economy in Vocally Trained Actresses and Untrained Female Subjects	10.1016/j.jvoice.2013.05.005	Yes	Yes	Yes	Yes	No	No	Remove
65	[65]	2020	Yang, LL; Yu, ZH; Xu, Y; Liu, WJ; Liu, L; Mao, HJ	Mental status of patients with chronic insomnia in China during COVID-19 epidemic	10.1177/0020764020937716	Yes	Yes	Yes	Yes	No	No	Remove
66	[66]	2019	Franza, F	THE EMOTIONAL AND PSYCHOLOGICAL BURDEN OF THE "BURNOUT" IN FAMILIES OF PSYCHIATRIC PATIENTS		Yes	Yes	Yes	Yes	No	No	Remove
67	[67]	2021	Schultebraucks, K; Bittlinger, M; Cato, K; Chang, BP	Early Screening in the Emergency Department for Posttraumatic Sequelae After Acute Medical Events: The Potential of Prognostic Models and Computer-Aided Approaches	10.3928/00485713-20201204-01	Yes	Yes	Yes	Yes	No	No	Remove
68	[68]	2019	Zhu, JJ; Lowen, SB; Anderson, CM; Ohashi, K; Khan, A; Teicher, MH	Association of Prepubertal and Postpubertal Exposure to Childhood Maltreatment With Adult Amygdala Function	10.1001/jamapsychiatry.2019.0931	Yes	Yes	Yes	Yes	No	No	Remove
69	[69]	2017	Stenfors, CUD; Jonsdottir, IH; Hanson, LLM; Theorell, T	Associations between systemic pro-inflammatory markers, cognitive function and cognitive complaints in a population-based sample of working adults	10.1016/j.jpsychores.2017.03.010	Yes	Yes	Yes	Yes	No	No	Remove
70	[70]	2018	van der Meer, CAI; te Brake, H; van der Aa, N; Dashtgard, P; Bakker, A; Olff, M	Assessing Psychological Resilience: Development and Psychometric Properties of the English and Dutch Version of the Resilience Evaluation Scale (RES)	10.3389/fpsyt.2018.00169	Yes	Yes	Yes	Yes	No	No	Remove
71	[71]	2020	Aragona, M; Castaldo, M; Cristina Tumiati, M; Schillirò, C; Dal Secco, A; Agrò, F; Forese, A; Tosi, M; Baglio, G; Mirisola, C	Influence of post-migration living difficulties on post-traumatic symptoms in Chinese asylum seekers resettled in Italy	10.1177/0020764019888960	Yes	Yes	Yes	Yes	No	No	Remove
72	[72]	2021	Pedersen, ER; Davis, JP; Prindle, J; Fitzke, RE; Tran, DD; Saba, S	Mental health symptoms among American veterans during the COVID-19 Pandemic	10.1016/j.psychres.2021.114292	Yes	Yes	Yes	Yes	No	No	Remove
73	[73]	2014	Tsilioni, I; Dodman, N; Petra, AI; Taliou, A; Francis, K; Moon-Fanelli, A; Shuster, L; Theoharides, TC	Elevated serum neurotensin and CRH levels in children with autistic spectrum disorders and tail-chasing Bull Terriers with a phenotype similar to autism	10.1038/tp.2014.106	Yes	Yes	Yes	Yes	No	No	Remove
74	[74]	2020	Radochin, VY	THE ANALYSIS OF THE ANTHROPOLOGICAL MATERIAL FROM THE CEMETERY NEAR THE VILLAGE OF LUCHISTOE (According to the Results of 2015, 2018 Excavations)		Yes	Yes	Yes	Yes	No	No	Remove
75	[75]	2020	Nyberg, J; Gustavsson, S; Aberg, MAI; Kuhn, HG; Waern, M	Late-adolescent risk factors for suicide and self-harm in middle-aged men: explorative prospective population-based study	10.1192/bjp.2019.243	Yes	Yes	Yes	Yes	No	No	Remove
76	[76]	2020	Witteveen, AB; Stramrood, CA; Henrichs, J; Flanagan, JC; van Pampus, MG; Olff, M	The oxytocinergic system in PTSD following traumatic childbirth: endogenous and exogenous oxytocin in the peripartum period	10.1007/s00737-019-00994-0	Yes	Yes	Yes	Yes	No	No	Remove
77	[77]	2024	Jäsberg, A; Heiskanen, S; Cecchini, J; Kiiskinen, T; Koponen, AI	Characterizing rheological behavior and fluidization of highly refined furnishes for process optimization	10.32964/TJ23.4.200	Yes	Yes	Yes	Yes	No	No	Remove
78	[78]	2005	Worley, LLM; Conners, NA; Crone, CC; Williams, VL; Bokony, PA	Building a residential treatment program for dually diagnosed women with their children	10.1007/s00737-005-0083-y	Yes	Yes	Yes	Yes	No	No	Remove
79	[79]	2020	Vásquez, E; Lee, EE; Zhang, WH; Tu, X; Moore, DJ; Marquine, MJ; Jeste, DV	HIV and three dimensions of Wisdom: Association with cognitive function and physical and mental well-being For: Psychiatry Research	10.1016/j.psychres.2020.113510	Yes	Yes	Yes	Yes	No	No	Remove
80	[80]	2025	Lukina, AA; Bochkor, A	THERAPEUTIC TURN ON THE PATH OF RUSSIAN YOUTH: FACTORS FOR SEEKING PSYCHOTHERAPEUTIC HELP	10.31857/S0132162525030089	Yes	Yes	Yes	Yes	No	No	Remove
81	[81]	2002	Sofronoff, K; Farbotko, M	The effectiveness of parent management training to increase self-efficacy in parents of children with Asperger syndrome	10.1177/1362361302006003005	Yes	Yes	Yes	Yes	No	No	Remove
82	[82]	2018	Li, LP; Dustrude, ET; Haulcomb, MM; Abreu, AR; Fitz, SD; Johnson, PL; Thakur, GA; Molosh, AI; Lai, Y; Shekhar, A	PSD95 and nNOS interaction as a novel molecular target to modulate conditioned fear: relevance to PTSD	10.1038/s41398-018-0208-5	Yes	Yes	Yes	Yes	No	No	Remove
83	[83]	2011	Chin, CF	Models as interpreters (with a case study from pain science)	10.1016/j.shpsa.2010.11.038	Yes	Yes	Yes	Yes	No	No	Remove
84	[84]	2019	Morganti, M; Manica, M; Bogliani, G; Gustin, M; Luoni, F; Trotti, P; Perin, V; Brambilla, M	Multi-species habitat models highlight the key importance of flooded reedbedsfor inland wetland birds: implications for management and conservation	10.1186/s40657-019-0154-9	Yes	Yes	Yes	Yes	No	No	Remove
85	[85]	2014	Chen, FC; Ma, EPM; Yiu, EML	Facial Bone Vibration In Resonant Voice Production	10.1016/j.jvoice.2013.12.014	Yes	Yes	Yes	Yes	No	No	Remove
86	[86]	2022	Molina-Ruiz, RM; Looi, JCL; Walterfang, M; García-Saiz, T; Wilkes, FA; Liu, LL; Velakoulis, D; Perera, JLC; Diaz-Marsa, M	Striatal volumes as potential biomarkers in Eating Disorders: A pilot study	10.1016/j.rpsm.2020.01.003	Yes	Yes	Yes	Yes	No	No	Remove
87	[87]	2023	Vázquez, LC; Cebrià, AI; Sanz, A; Pérez, V; Palao, DJ	Telephone-Delivered Interventions for Suicide Prevention in Schizophrenia and Related Disorders: A Systematic Review	10.1192/j.eurpsy.2023.1184	Yes	Yes	Yes	Yes	No	No	Remove
88	[88]	2024	Hirten, RP; Danieletto, M; Landell, K; Zweig, M; Golden, E; Pyzik, R; Kaur, S; Chang, HLA; Helmus, D; Sands, BE; Charney, D; Nadkarni, G; Bagiella, E; Keefer, L; Fayad, ZA	Remote Short Sessions of Heart Rate Variability Biofeedback Monitored With Wearable Technology: Open-Label Prospective Feasibility Study	10.2196/55552	Yes	Yes	Yes	Yes	No	No	Remove
89	[89]	2018	Cassiers, LLM; Sabbe, BGC; Schmaal, L; Veltman, DJ; Penninx, BWJH; Van den Eede, F	Structural and Functional Brain Abnormalities Associated With Exposure to Different Childhood Trauma Subtypes: A Systematic Review of Neuroimaging Findings	10.3389/fpsyt.2018.00329	Yes	Yes	Yes	Yes	No	No	Remove
90	[90]	2024	Kubacka, J; Dubiec, A; Arantes, LS; Herdegen-Radwan, M; Mazzoni, CJ; Sparmann, S; Osiejuk, TS	Agonistic song rate positively correlates with male breeding success and avian malaria infection in Acrocephalus paludicola (Aquatic Warbler), a promiscuous songbird with female-only parental care	10.1093/ornithology/ukae045	Yes	Yes	Yes	Yes	No	No	Remove
91	[91]	2017	Hollander, MH; van Hastenberg, E; van Dillen, J; van Pampus, MG; de Miranda, E; Stramrood, CAI	Preventing traumatic childbirth experiences: 2192 women's perceptions and views	10.1007/s00737-017-0729-6	Yes	Yes	Yes	Yes	No	No	Remove
92	[92]	2019	Recourt, K; de Boer, P; Zuiker, R; Luthringer, R; Kent, J; van der Ark, P; Van Hove, I; van Gerven, J; Jacobs, G; van Nueten, L; Drevets, W	The selective orexin-2 antagonist seltorexant (JNJ-42847922/MIN-202) shows antidepressant and sleep-promoting effects in patients with major depressive disorder	10.1038/s41398-019-0553-z	Yes	Yes	Yes	Yes	No	No	Remove
93	[93]	2025	Fountoulakis, KN; Karakatsoulis, G; Abraham, S; Adorjan, K; Ahmed, HU; Alarcón, RD; Arai, K; Auwal, SS; Berk, M; Levaj, S; Bobes, J; Bobes-Bascaran, T; Bourgin-Duchesnay, J; Bredicean, CA; Bukelskis, L; Burkadze, A; Abud, IIC; Castilla-Puentes, R; Cetkovich, M; Colon-Rivera, H; Corral, R; Cortez-Vergara, C; Crepin, P; De Berardis, D; Delgado, SZ; De Lucena, D; De Sousa, A; Di Stefano, R; Dodd, S;…	Treatment and long-term outcome of mental disorders: The grim picture from a quasi-epidemiological investigation in 54,826 subjects from 40 countries	10.1016/j.psychres.2025.116459	Yes	Yes	Yes	Yes	No	No	Remove
94	[94]	2026	Goecke, B.; Benedek, M.; Diedrich, J.G.; Forthmann, B.; Patzl, S.; Weiss, S.	Being female and being well-situated implies higher performance on creative thinking tests: Evidence across 62 countries from PISA 2022	10.1016/j.tsc.2025.101963	Yes	Yes	Yes	Yes	No	No	Remove
95	[95]	2026	Lu, Y.; Jin, J.; Zhang, H.; Lu, Q.; Zhang, Y.; Liu, C.; Liang, Y.; Tian, S.; Zhao, Y.; Fan, H.	Traumatic brain injury: Bridging pathophysiological insights and precision treatment strategies	10.4103/NRR.NRR-D-24-01398	Yes	Yes	Yes	Yes	No	No	Remove
96	[96]	2025	Abdelwahab, S.A.M.; Taha, I.B.M.; Fahim, R.; Ghoneim, S.S.M.	Transformer fault diagnose intelligent system based on DGA methods	10.1038/s41598-024-78293-7	Yes	Yes	Yes	Yes	No	No	Remove
97	[97]	2025	Chen, J.; He, M.; Sun, J.	AI anxiety and knowledge payment: the roles of perceived value and self-efficacy	10.1186/s40359-025-02510-9	Yes	Yes	Yes	Yes	No	No	Remove
98	[98]	2025	Pellegrin, G.; Ricka, N.; Fompeyrine, D.A.; Rohaly, T.; Enders, L.; Roy, H.	Assessment of PTSD in military personnel via machine learning based on physiological habituation in a virtual immersive environment	10.1038/s41598-025-91916-x	Yes	Yes	Yes	Yes	No	No	Remove
99	[99]	2025	Chatterjee, A.; Riegler, M.A.; Ganesh, K.; Halvorsen, P.	Stress management with HRV following AI, semantic ontology, genetic algorithm and tree explainer	10.1038/s41598-025-87510-w	Yes	Yes	Yes	Yes	No	No	Remove
100	[100]	2025	Alqaissi, E.; Algarni, A.; Alshehri, M.; Alkhaldy, H.; Alshehri, A.	A recursive embedding and clustering technique for unraveling asymptomatic kidney disease using laboratory data and machine learning	10.1038/s41598-025-89499-8	Yes	Yes	Yes	Yes	No	No	Remove
101	[101]	2025	Aziz, A.; Yousaf, M.Z.; Feng, F.; Wajid, W.; Siddique, U.; Ahmad, M.; Abbas, M.; Bajaj, M.; Zaitsev, I.	Advanced AI-driven techniques for fault and transient analysis in high-voltage power systems	10.1038/s41598-025-90055-7	Yes	Yes	Yes	Yes	No	No	Remove
102	[102]	2025	Zhang, G.	Transmission line trip faults under extreme snow and ice conditions: a case study	10.1186/s42162-024-00463-8	Yes	Yes	Yes	Yes	No	No	Remove
103	[103]	2025	Ahmed, A.; Aziz, S.; Abd-alrazaq, A.; AlSaad, R.; Sheikh, J.	Leveraging LLMs and wearables to provide personalized recommendations for enhancing student well-being and academic performance through a proof of concept	10.1038/s41598-025-89386-2	Yes	Yes	Yes	Yes	No	No	Remove
104	[104]	2025	Ho, N.X.; Le, T.-T.; Dinh, T.-H.; Nguyen, V.-H.	Prediction of buckling damage of steel equal angle structural members using hybrid machine learning techniques	10.1038/s41598-025-87869-w	Yes	Yes	Yes	Yes	No	No	Remove
105	[105]	2025	Shafik, W.; Tufail, A.; Liyanage de Silva, C.; Awg Haji Mohd Apong, R.A.	A novel hybrid inception-xception convolutional neural network for efficient plant disease classification and detection	10.1038/s41598-024-82857-y	Yes	Yes	Yes	Yes	No	No	Remove
106	[106]	2025	Wang, X.; Zhang, M.; Xu, J.; Li, X.; Xiong, J.; Cao, H.; Dou, F.; Zhai, X.; Sun, H.	A novel approach for target deconvolution from phenotype-based screening using knowledge graph	10.1038/s41598-025-86166-w	Yes	Yes	Yes	Yes	No	No	Remove
107	[107]	2025	Krishnan, S.S.R.; Nallakaruppan, M.K.N.; Khadidos, A.O.; Khadidos, A.O.; Selvarajan, S.; Tandon, S.; Balusamy, B.	Comparative analysis of deep learning models for crack detection in buildings	10.1038/s41598-025-85983-3	Yes	Yes	Yes	Yes	No	No	Remove
108	[108]	2025	Kumazu, Y.; Kobayashi, N.; Senya, S.; Negishi, Y.; Kinoshita, K.; Fukui, Y.; Mita, K.; Osaragi, T.; Misumi, T.; Shinohara, H.	AI-based visualization of loose connective tissue as a dissectable layer in gastrointestinal surgery	10.1038/s41598-024-84044-5	Yes	Yes	Yes	Yes	No	No	Remove
109	[109]	2025	Huang, Q.; Zhang, Z.; Chen, Z.	The effects of multi-sensory public seating on emotion regulation in youth communities	10.1038/s41598-025-12473-x	Yes	Yes	Yes	Yes	No	No	Remove
110	[110]	2025	Wei, Y.; Fan, J.	Chat-rgie: precision extraction of rice germplasm data using large language models and prompt engineering	10.1186/s40537-025-01236-0	Yes	Yes	Yes	Yes	No	No	Remove
111	[111]	2025	Yang, J.; Ou, F.; Li, B.; Zeng, L.; Chen, Q.; Gan, H.; Yu, J.; Guo, Q.; Feng, J.; Zhang, J.	Machine learning based screening of biomarkers associated with cell death and immunosuppression of multiple life stages sepsis populations	10.1038/s41598-025-14600-0	Yes	Yes	Yes	Yes	No	No	Remove
112	[112]	2025	Azami-Aghdash, S.; Nouri, M.; Rahimi, F.; Amuzadeh-Araei, S.; Abass, K.S.; Aghababaeian, H.; Koupaei, S.Y.; Karami, S.; Rostampour, M.	Effectiveness of spiritual health-based interventions in improving health indicators of patients in Iran: a systematic review and meta-analysis	10.1186/s40359-025-03275-x	Yes	Yes	Yes	Yes	Yes	Yes	Retain
113	[113]	2025	Shaamala, A.; Yigitcanlar, T.; Nili, A.; Nyandega, D.	Algorithmic urban greening for thermal resilience: AI-optimised tree placement and species selection	10.1016/j.cities.2025.106356	Yes	Yes	Yes	Yes	No	No	Remove
114	[114]	2025	Ngu, P.-C.; Chien, C.-C.; Ho, Y.-T.; Hou, H.-T.	A generative AI educational game framework with multi-scaffolding supports workplace competency development	10.1016/j.compedu.2025.105421	Yes	Yes	Yes	Yes	Yes	Yes	Retain
115	[115]	2025	Parveen, S.; Heyat, M.B.B.; Tariq, U.; Akhtar, F.; Zeeshan, H.M.; Appiah, S.C.Y.; Zhou, S.-M.; Lei, H.	AI-driven biomedical perspectives on mental fatigue in the post-COVID-19 Era: trends, research gaps, and future directions	10.1186/s40537-025-01200-y	Yes	Yes	Yes	Yes	No	No	Remove
116	[116]	2025	Indrayanti, I.; Salsabila, A.K.; Amrita, V.; Alhaddad, M.M.; Saskia, A.B.; Ramadhani, D.P.	PsyBot: A randomized controlled trial of WhatsApp-based psychological first aid to reduce loneliness among 18–22-year-old students in Yogyakarta, Indonesia	10.1016/j.ssmmh.2025.100504	Yes	Yes	Yes	Yes	Yes	Yes	Retain
117	[117]	2025		Investigation of concrete durability enhancement using supplementary cementitious materials	10.1016/j.mex.2025.103527	Yes	Yes	Yes	Yes	No	No	Remove
118	[118]	2025	Du, X.; Cai, C.	How challenge stressors affect deviant innovation behavior among Chinese frontline textile workers in the age of artificial intelligence	10.1038/s41598-025-11428-6	Yes	Yes	Yes	Yes	Yes	Yes	Retain
119	[119]	2025	Kallstenius, T.; Capusan, A.J.; Andersson, G.; Williamson, A.	Comparing traditional natural language processing and large language models for mental health status classification: a multi-model evaluation	10.1038/s41598-025-08031-0	Yes	Yes	Yes	Yes	No	No	Remove
120	[120]	2025	Mawyin-Muñoz, C.E.; Salmerón-Escobar, F.J.; Hidalgo-Acosta, J.A.; Calderon-León, M.F.	Medical simulation: an essential tool for training, diagnosis, and treatment in the 21st century	10.1186/s12909-025-07610-z	Yes	Yes	Yes	Yes	No	No	Remove
121	[121]	2025	Dhanda, S.S.; Panwar, D.; Lin, C.-C.; Sharma, T.K.; Rastogi, D.; Bindewari, S.; Singh, A.; Li, Y.-H.; Agarwal, N.; Agarwal, S.	Advancement in public health through machine learning: a narrative review of opportunities and ethical considerations	10.1186/s40537-025-01201-x	Yes	Yes	Yes	Yes	No	No	Remove
122	[122]	2025	Ayed, A.; Batran, A.; Al-Aqtam, I.; Malak, M.Z.; Abu Ejheisheh, M.A.; Farajallah, M.; Farraj, L.; Alkhatib, S.	Perceived worries in the adoption of artificial intelligence among nurses in neonatal intensive care units	10.1186/s12912-025-03318-z	Yes	Yes	Yes	Yes	No	No	Remove
123	[123]	2025	Yadalam, P.K.; Thaha, M.; Natarajan, P.M.; Ardila, C.M.	An explainable RoBERTa approach to analyzing panic and anxiety sentiment in oral health education YouTube comments	10.1038/s41598-025-06560-2	Yes	Yes	Yes	Yes	No	No	Remove
124	[124]	2025	Fuhrmann, L.M.; Lukas, C.A.; Schindler-Gmelch, L.; Berking, M.	Evaluating a brief smartphone-based stress management intervention with heart rate biofeedback from built-in sensors in a three arm randomized controlled trial	10.1038/s41598-025-06588-4	Yes	Yes	Yes	Yes	Yes	Yes	Retain
125	[125]	2025	Radhika, S.; Sharada, G.	Design and implementation of quantum hippo inspired convolutional neural networks using parametric quantum circuits for an efficient lung cancer classification	10.1007/s10791-025-09634-x	Yes	Yes	Yes	Yes	No	No	Remove
126	[126]	2025	Shaik, T.; Tao, X.; Li, L.; Xie, H.; Dai, H.-N.; Zhao, F.; Yong, J.	AI-driven multi-agent reinforcement learning framework for real-time monitoring of physiological signals in stress and depression contexts	10.1186/s40708-025-00262-1	Yes	Yes	Yes	Yes	No	No	Remove
127	[127]	2025	El-Baki, M.S.A.; Ibrahim, M.M.; Elsayed, S.; Yaseen, Z.M.; El-Fattah, N.G.A.	Water status and plant traits of dry bean assessment using integrated spectral reflectance and RGB image indices with artificial intelligence	10.1038/s41598-025-00604-3	Yes	Yes	Yes	Yes	No	No	Remove
128	[128]	2025	Park, M.; Fels, S.; Seo, K.	Enhancing academic stress assessment through self-disclosure chatbots: effects on engagement, accuracy, and self-reflection	10.1186/s41239-025-00527-z	Yes	Yes	Yes	Yes	Yes	Yes	Retain
129	[129]	2025	Ivanov, D.	Conceptual and formal models for design, adaptation, and control of digital twins in supply chain ecosystems	10.1016/j.omega.2025.103356	Yes	Yes	Yes	Yes	No	No	Remove
130	[130]	2025	Nooh, S.; Ragab, M.; Aboalela, R.; Al-Ghamdi, A.A.-M.; Abdulkader, O.A.; Alghamdi, G.	An exploratory analysis of longitudinal artificial intelligence for cognitive fatigue detection using neurophysiological based biosignal data	10.1038/s41598-025-96816-8	Yes	Yes	Yes	Yes	No	No	Remove
131	[131]	2025	Ebrahimi, H.; Rahmani, F.; Ghorbani, K.	Relationships between nurses’ perceived social support, emotional labor, presenteeism, and psychiatric distress during the COVID-19 pandemic: a cross-sectional study	10.1186/s40359-025-02721-0	Yes	Yes	Yes	Yes	No	No	Remove
132	[132]	2025	Darlan, D.; Ajani, O.S.; An, J.W.; Bae, N.Y.; Lee, B.; Park, T.; Mallipeddi, R.	SmartBerry for AI-based growth stage classification and precision nutrition management in strawberry cultivation	10.1038/s41598-025-97168-z	Yes	Yes	Yes	Yes	No	No	Remove
133	[133]	2025	Paddenberg-Schubert, E.; Midlej, K.; Krohn, S.; Schröder, A.; Awadi, O.; Masarwa, S.; Lone, I.M.; Zohud, O.; Kirschneck, C.; Watted, N.	Machine learning models for improving the diagnosing efficiency of skeletal class I and III in German orthodontic patients	10.1038/s41598-025-97717-6	Yes	Yes	Yes	Yes	No	No	Remove
134	[134]	2025	Jeong, M.; Park, S.; Kwon, S.-M.; Lim, K.; Jung, D.-R.; Lee, H.-S.; Kim, H.J.; Shin, J.-H.	Rapid detection of soybean nutrient deficiencies with YOLOv8s for precision agriculture advancement	10.1038/s41598-024-83295-6	Yes	Yes	Yes	Yes	No	No	Remove
135	[135]	2025	Shafik, W.; Tufail, A.; De Silva, L.C.; Apong, R.A.A.H.M.	A lightweight deep learning model for multi-plant biotic stress classification and detection for sustainable agriculture	10.1038/s41598-025-90487-1	Yes	Yes	Yes	Yes	No	No	Remove
136	[136]	2025	Jiang, J.; Yang, Y.	GymBuddy and Elomia, AI-integrated applications, effects on the mental health of the students with psychological disorders	10.1186/s40359-025-02640-0	Yes	Yes	Yes	Yes	Yes	Yes	Retain
137	[137]	2025	Rickard, L.; Bampoulas, A.; Laad, M.; Mangina, E.	AI-driven optimisation of metal alloys for space applications	10.1007/s44163-025-00260-6	Yes	Yes	Yes	Yes	No	No	Remove
138	[138]	2025	El-Mergawi, E.M.; Mahmoud, E.D.; Alkhawaga, E.	Effect of splitting the sub-lethal dose of glyphosate on plant growth shikimate pathway-related metabolites and antioxidant status in faba beans	10.1038/s41598-025-87799-7	Yes	Yes	Yes	Yes	No	No	Remove
139	[139]	2025	Satici, S.A.; Okur, S.; Yılmaz, F.B.; Grassini, S.	Psychometric properties and Turkish adaptation of the artificial intelligence attitude scale (AIAS-4): evidence for construct validity	10.1186/s40359-025-02505-6	Yes	Yes	Yes	Yes	No	No	Remove
140	[140]	2025	Li, R.; Liu, G.; Zhang, M.; Rong, D.; Su, Z.; Shan, Y.; Lu, J.	Integration of artificial intelligence in radiology education: a requirements survey and recommendations from faculty radiologists, residents, and medical students	10.1186/s12909-025-06859-8	Yes	Yes	Yes	Yes	No	No	Remove
141	[141]	2025	Tang, H.; Zhao, C.	Effect of Leaders' Artificial Intelligence Symbolization on Older Workers' Successful Aging at Work: A Transactional Theory of Stress Perspective	10.1111/1744-7941.70029	Yes	Yes	Yes	Yes	No	No	Remove
142	[142]	2025	Ryu, W.; Koo, J.; Ito, T.; Han, S.H.	The impact of natural disasters on firm search orientation: Evidence from a natural experiment	10.1016/j.techfore.2025.124263	Yes	Yes	Yes	Yes	No	No	Remove
143	[143]	2025		Erratum regarding missing declaration of competing interest statements in previously published articles (International Journal of Nursing Studies (2022) 131, (S0020748922000852), (10.1016/j.ijnurstu.2022.104256))	10.1016/j.ijnurstu.2025.105148	No	No	No	No	No	No	Remove
144	[144]	2025	Strebinger, A.; Treiblmaier, H.	Eastern Ease and Western Worries? How collectivism and belief in magic increase user acceptance of operationally autonomous blackbox technologies	10.1016/j.ijinfomgt.2025.102939	Yes	Yes	Yes	Yes	No	No	Remove
145	[145]	2025	Bahari, G.; Alenazi, L.; Alkathiri, A.M.	The implementation of artificial intelligence in nursing education and its psychological impact on nursing students: A cross-sectional study	10.1016/j.nedt.2025.106816	Yes	Yes	Yes	Yes	No	No	Remove
146	[146]	2025	Keating, B.W.; Mulcahy, R.; Riedel, A.; Beatson, A.; Letheren, K.	Designing AI to elicit positive word-of-mouth in service recovery: The role of stress, anthropomorphism, and personal resources	10.1016/j.ijinfomgt.2025.102916	Yes	Yes	Yes	Yes	Yes	Yes	Retain
147	[147]	2025	Zhang, S.; Guo, P.; Yuan, Y.; Ji, Y.	Anxiety or engaged? Research on the impact of technostress on employees' innovative behavior in the era of artificial intelligence	10.1016/j.actpsy.2025.105442	Yes	Yes	Yes	Yes	No	No	Remove
148	[148]	2025	Dzikowicz, D.J.; Aktas, M.; Wang, J.; Dreisbach, C.	An evaluation of funded National Institutes of Health grants in nursing science and artificial intelligence	10.1016/j.outlook.2025.102529	Yes	Yes	Yes	Yes	No	No	Remove
149	[149]	2025	Kestel, S.; Çalık, A.; Kuş, M.	The effect of chatbot-supported instruction on nursing students' history-taking questioning skills and stress level: A randomized controlled study	10.1016/j.profnurs.2025.07.004	Yes	Yes	Yes	Yes	No	No	Remove
150	[150]	2025	Vitolo, P.; Liguori, R.; Di Benedetto, L.; Rubino, A.; Pau, D.; Licciardo, G.D.	Real-time neural network-based thermal stress compensation for pressure sensors in precision localization systems	10.1016/j.micpro.2025.105183	Yes	Yes	Yes	Yes	No	No	Remove
151	[151]	2025	Aggarwal, L.; Ranjan, V.; Sharma, A.	Real time image processing and smart healthcare using eXplainable artificial intelligence (XAI)	10.1016/j.imavis.2025.105653	Yes	Yes	Yes	Yes	No	No	Remove
152	[152]	2025	Ramayanti, I.; Hermawan, L.; Syakurah, R.A.; Stiawan, D.; Negara, E.S.; Fahmi, M.; Ghiffari, A.; Rizqie, M.Q.	Sentiment and Emotion Classification Models Using Hybrid Textual and Numerical Features: A Case Study of Mental Health Counseling	10.47738/jads.v6i3.632	Yes	Yes	Yes	Yes	No	No	Remove
153	[153]	2025	Zhao, D.; Tang, N.; Hai, S.; Zhao, L.	Dual effects of AI-enabled job non-routinization on creativity: The moderating role of tacit knowledge awareness	10.1016/j.jbusres.2025.115482	Yes	Yes	Yes	Yes	No	No	Remove
154	[154]	2025	Naser, M.Z.	From failure to fusion: A survey on learning from bad machine learning models	10.1016/j.inffus.2025.103122	Yes	Yes	Yes	Yes	No	No	Remove
155	[155]	2025	Perron, J.; Ko, J.H.	Brain age estimation: premise, promise, and problems	10.4103/NRR.NRR-D-24-00388	Yes	Yes	Yes	Yes	No	No	Remove
156	[156]	2025	Cazares, M.; Miño-Ayala, J.; Ortiz-Garcés, I.; Andrade, R.	Designing Trustworthy AI Systems for PTSD Follow-Up	10.3390/technologies13080361	Yes	Yes	Yes	Yes	No	No	Remove
157	[157]	2025	Li, Y.; Diao, J.; Cheung, A.K.F.	Simultaneous interpreting with auto-subtitling: Investigating viewer cognitive effort, stress, and comprehension	10.1371/journal.pone.0330692	Yes	Yes	Yes	Yes	No	No	Remove
158	[158]	2025	Carrera-Reyna, M.; Cruz-Flores, E.; Merino, E.	Analysis and comparison of the bacterial σ54 regulon: Evidence of phylogenetic trends in gene regulation	10.1371/journal.pone.0327805	Yes	Yes	Yes	Yes	No	No	Remove
159	[159]	2025	Liu, R.; Shen, W.	Data acquisition of exercise and fitness pressure measurement based on artificial intelligence technology	10.1016/j.slast.2025.100328	Yes	Yes	Yes	Yes	No	No	Remove
160	[160]	2025	Wang, X.; Zhao, S.; Xu, X.; Zhang, H.; Lei, V.N.-L.	AI adoption in Chinese universities: Insights, challenges, and opportunities from academic leaders	10.1016/j.actpsy.2025.105160	Yes	Yes	Yes	Yes	No	No	Remove
161	[161]	2025	Ho, J.Q.H.; Hu, M.; Chen, T.X.; Hartanto, A.	Potential and pitfalls of romantic Artificial Intelligence (AI) companions: A systematic review	10.1016/j.chbr.2025.100715	Yes	Yes	Yes	Yes	Yes	Yes	Retain
162	[162]	2025	Nayak, S.; Budhwar, P.; Malik, A.	Unveiling the hidden costs of AI in hospitality industry: The adverse effect of algorithmic human resources management (AHRM) on stress, wellbeing, and commitment	10.1016/j.ijhm.2025.104206	Yes	Yes	Yes	Yes	No	No	Remove
163	[163]	2025	Saba, C.S.	Artificial intelligence (AI)-poverty-economic growth nexus in selected BRICS-Plus countries: does the moderating role of governance matter?	10.1007/s00146-025-02213-0	Yes	Yes	Yes	Yes	No	No	Remove
164	[164]	2025	Ismail, O.; Ahmad, N.	Ethical and Governance Frameworks for Artificial Intelligence: A Systematic Literature Review	10.3991/ijim.v19i14.56981	Yes	Yes	Yes	Yes	No	No	Remove
165	[165]	2025	Sarkar, R.; Madhu, R.	Ensuring equity and access for students with disabilities: AI for inclusive education		Yes	Yes	Yes	Yes	No	No	Remove
166	[166]	2025	Kobiella, C.; Isroilov, U.; Schmidt, A.	When AI Joins the Negotiation Table: Evaluating AI as a Moderator	10.1145/3719160.3736630	Yes	Yes	Yes	Yes	No	No	Remove
167	[167]	2025		CUI 2025 - Proceedings of the 2025 ACM Conference on Conversational User Interfaces		Yes	Yes	Yes	Yes	No	No	Remove
168	[168]	2025	Rao, P.; Taj, M.; Mariakakis, A.; Williams, J.J.; Bhattacharjee, A.	Fitting the Message to the Moment: Designing Calendar-Aware Stress Messaging with Large Language Models	10.1145/3719160.3737632	Yes	Yes	Yes	Yes	No	No	Remove
169	[169]	2025	Li, J.; Kang, J.	Less stress, fewer delays: The role of sophisticated AI in mitigating decision fatigue and purchase postponement in luxury retail	10.1016/j.jretconser.2025.104268	Yes	Yes	Yes	Yes	No	No	Remove
170	[170]	2025	Zhai, S.; Zhang, S.; Rong, Y.; Rong, G.	Technology-driven support: exploring the impact of artificial intelligence on mental health in higher education	10.1007/s10639-025-13352-8	Yes	Yes	Yes	Yes	No	No	Remove
171	[171]	2025	Li, Y.; Chung, T.Y.; Lu, W.; Li, M.; Ho, Y.W.B.; He, M.; Mei, X.; Chen, D.; Bressington, D.	Chatbot-Based Mindfulness-Based Stress Reduction Program for University Students With Depressive Symptoms: Intervention Development and Pilot Evaluation	10.1177/10783903241302092	Yes	Yes	Yes	Yes	No	No	Remove
172	[172]	2025	Chen, C.-H.; Lee, W.-I.	Exploring Nurses' Behavioural Intention to Adopt AI Technology: The Perspectives of Social Influence, Perceived Job Stress and Human–Machine Trust	10.1111/jan.16495	Yes	Yes	Yes	Yes	No	No	Remove
173	[173]	2025	Teruel Rodríguez, L.; García-Faroldi, L.; Jerónimo, P.	Local Solutions to Global Problems: Strategies to Fight Disinformation [Monograph presentation]	10.31921/doxacom.n41a2996	Yes	Yes	Yes	Yes	No	No	Remove
174	[174]	2025	Aypar Akbaǧ, N.N.A.	Assessing Artificial Intelligence-Generated Patient Educational Material on Gestational Diabetes Mellitus: Content and Quality Evaluation	10.1097/JPN.0000000000000905	Yes	Yes	Yes	Yes	No	No	Remove
175	[175]	2025	Zhong, Z.; Li, W.; Zhou, L.; Liu, L.	Factors influencing the performance of cardiopulmonary resuscitation by lay rescuers: A qualitative study based on the Theory of Planned Behavior	10.1371/journal.pone.0327439	Yes	Yes	Yes	Yes	No	No	Remove
176	[176]	2025	Shen, S.; Yin, J.	Bayesian mediation analysis using patient-reported outcomes from AI chatbots to infer causal pathways in clinical trials	10.1371/journal.pone.0326517	Yes	Yes	Yes	Yes	No	No	Remove
177	[177]	2025	Sánchez-Camacho, J.	The Contemporary Discourse of Public Theology in the Face of Technological and Socio-Environmental Crises	10.3390/rel16070923	Yes	Yes	Yes	Yes	No	No	Remove
178	[178]	2025	Doğu, Ö.; Uçar, M.K.; Şen Tepe, Ç.	Artificial Intelligence Based Approach to Self-Sensitivity and Compassion Scores: Development of Prediction Models	10.1111/inm.70084	Yes	Yes	Yes	Yes	No	No	Remove
179	[179]	2025	Wei, X.; Li, Z.; Zhu, L.; Dong, Z.; Zhang, J.; Tian, T.; Wu, S.; Long, Y.; An, X.; Wan, X.	Harnessing biotechnology to promote the utilization of crop heterosis	10.1360/TB-2025-0218	Yes	Yes	Yes	Yes	No	No	Remove
180	[180]	2025	Wei, X.; Wu, S.; Wan, X.	Restructuring strategies for crop seed industry innovation: challenges and prospects	10.1360/CSB-2025-0296	Yes	Yes	Yes	Yes	No	No	Remove
181	[181]	2025	Biswas, J.; Hasan, M.N.; Gazi, M.S.R.; Rahman, M.M.	Enhancing mental well-being: An artificial intelligence model for predicting mental disorders	10.1016/j.array.2025.100417	Yes	Yes	Yes	Yes	No	No	Remove
182	[182]	2025	Kim, T.; Moon, E.; Kang, H.; Kim, H.S.	OMER-NPU: on-device multimodal emotion recognition on neural processing unit for low latency and power consumption	10.1007/s00521-025-11368-2	Yes	Yes	Yes	Yes	No	No	Remove
183	[183]	2025	Arora, P.; Natale, S.	Situating AI: Global media approaches to artificial intelligence	10.1177/01634437251341702	Yes	Yes	Yes	Yes	No	No	Remove
184	[184]	2025	McDaniel, B.T.; Coupe, A.; Weston, A.; Pater, J.A.	Emerging Ideas. A brief commentary on human–AI attachment and possible impacts on family dynamics	10.1111/fare.13188	Yes	Yes	Yes	Yes	Yes	Yes	Retain
185	[185]	2025	Yadav, Y.-L.; Zhang, T.; Chen, Y.; Wang, C.-J.; Cai, G.-J.	A comprehensive review on application of scrap tire rubber for sustainable thermal insulation material in civil engineering	10.1016/j.rser.2025.115727	Yes	Yes	Yes	Yes	No	No	Remove
186	[186]	2025	Jiao, Y.; Huang, Y.; Wen, T.; OuYang, M.	Empathetic creativity as a ‘shield’: A dual-path study of the impact of artificial intelligence usage on employee work outcomes	10.1016/j.jretconser.2025.104301	Yes	Yes	Yes	Yes	No	No	Remove
187	[187]	2025	Tsai, C.-W.; Lee, L.; Yu-Ching Lin, M.; Cheng, Y.-P.; Lin, C.-H.; Tsai, M.-C.	Effects of integrating self-regulation scaffolding supported by chatbot and online collaborative reflection on students’ learning in an artificial intelligence course	10.1016/j.compedu.2025.105305	Yes	Yes	Yes	Yes	No	No	Remove
188	[188]	2025	Stienstra, L.; Mohamed, A.; Mohamed, M.	Exploring GenAI as a Tutoring Tool: A Case Study in First-Year Computer Programming	10.1145/3724363.3729060	Yes	Yes	Yes	Yes	No	No	Remove
189	[189]	2025	Kenon, V.; Bartlett, J.	Gaming, wellness, and technology in the bold global workforce		Yes	Yes	Yes	Yes	Yes	Yes	Retain
190	[190]	2025	Cunningham, J.	Painting in gray: the legal and ethical ambiguities of AI-generated art	10.1108/JICES-01-2025-0011	Yes	Yes	Yes	Yes	No	No	Remove
191	[191]	2025	Zlotnikova, I.; Hlomani, H.	GenAI in the Context of African Universities: A Crisis of Tertiary Education or Its New Dawn?	10.1145/3689215	Yes	Yes	Yes	Yes	No	No	Remove
192	[192]	2025	Nguyen, Q.-T.; Huiru, Z.; Tazin, T.; Le, L.; Vo, T.L.; Tran, N.-T.; Williams-King, D.; Tag, B.	Emotion Recognition Using Text Embedding Models: Wearable and Wireless EEG Without Fixed EEG Channel Configurations	10.1145/3708319.3733645	Yes	Yes	Yes	Yes	No	No	Remove
193	[193]	2025	Jafari, N.; Allan, J.	Reducing the Emotional Distress of Content Moderators through LLM-based Target Substitution in Implicit and Explicit Hate-Speech	10.1145/3708319.3733712	Yes	Yes	Yes	Yes	No	No	Remove
194	[194]	2025	Rosenberger, F.A.; Mädler, S.C.; H Thorhauge, K.H.; Steigerwald, S.; Fromme, M.; Lebedev, M.; Weiss, C.A.M.; Oeller, M.; Wahle, M.; Metousis, A.	Deep Visual Proteomics maps proteotoxicity in a genetic liver disease	10.1038/s41586-025-08885-4	Yes	Yes	Yes	Yes	No	No	Remove
195	[195]	2025	Shajari, A.; Asadi, H.; Alsanwy, S.; Nahavandi, S.; Peng Lim, C.P.	Evaluating the impact of music tempo on drivers and their performance using an artificial intelligence model: a multi-source data approach	10.1007/s00521-025-11077-w	Yes	Yes	Yes	Yes	No	No	Remove
196	[196]	2025	Kohnke, L.; Moorhouse, B.L.	Enhancing the emotional aspects of language education through generative artificial intelligence (GenAI): A qualitative investigation	10.1016/j.chb.2025.108600	Yes	Yes	Yes	Yes	No	No	Remove
197	[197]	2025	Paul, J.K.; Malik, A.; Azmal, M.; Gulzar, T.; Afghan, M.T.R.; Talukder, O.F.; Shahzadi, S.; Ghosh, A.	Advancing Alzheimer's Therapy: Computational strategies and treatment innovations	10.1016/j.ibneur.2025.02.002	Yes	Yes	Yes	Yes	No	No	Remove
198	[198]	2025	Mamlok, D.	Correction to: Landscapes of Sociotechnical Imaginaries in Education: A Theoretical Examination of Integrating Artificial Intelligence in Education (Foundations of Science, (2025), 30, 2, (529-540), 10.1007/s10699-024-09948-x)	10.1007/s10699-024-09953-0	No	No	No	No	No	No	Remove
199	[199]	2025	Mamlok, D.	Landscapes of Sociotechnical Imaginaries in Education: A Theoretical Examination of Integrating Artificial Intelligence in Education	10.1007/s10699-024-09948-x	Yes	Yes	Yes	Yes	No	No	Remove
200	[200]	2025	Wang, S.; Liu, C.; Chen, S.; Liu, Q.	A survey of multimodal emotion recognition from facial expressions,audios,and language	10.11834/jig.250168	Yes	Yes	Yes	Yes	No	No	Remove
201	[201]	2025	Sharma, A.K.; Sharma, R.	Governance in the age of artificial intelligence: A comparative analysis of policy framework in BRICS nations	10.1002/aaai.70010	Yes	Yes	Yes	Yes	No	No	Remove
202	[202]	2025	Iriarte, E.; Rodriguez, N.; Stonbraker, S.; Cook, P.; Baeza, M.J.; Cianelli, R.; Toledo, C.; Erlandson, K.M.; Jankowski, C.	Development and acceptability of ViviendoPositivos: A culturally tailored telenovela (soap opera) intervention to improve self-management among Latinos with HIV	10.1371/journal.pone.0326930	Yes	Yes	Yes	Yes	No	No	Remove
203	[203]	2025	Al-Natour, L.M.; Abuquteish, D.	Multifactorial Influences on Academic Performance among Medical Students: The Role of Study Habits, Artificial Intelligence, and Psychosocial Factors	10.26803/ijlter.24.6.42	Yes	Yes	Yes	Yes	No	No	Remove
204	[204]	2025	Martín-Ávila, J.; Rodríguez-Jiménez, E.; Valero-Moreno, S.; Gil-Gómez, J.-A.; Montoya-Castilla, I.; Pérez-Marín, M.	Intervention through an intelligent technological platform for socio-emotional development and health promotion in adolescents with Type 1 Diabetes Mellitus (emoTICare): A study protocol for randomized controlled trial	10.1371/journal.pone.0325763	Yes	Yes	Yes	Yes	No	No	Remove
205	[205]	2025	Ha, M.; Shichkina, Y.; Nguyen, X.-H.	Non-Invasive Fatigue Detection and Human–Machine Interaction Using LSTM and Multimodal AI: A Case Study	10.3390/mti9060063	Yes	Yes	Yes	Yes	No	No	Remove
206	[206]	2025	Yadav, R.; Dey, S.; Kumar, R.; Mohanan, A.P.; Vasudevan, G.T.; Harish, M.; Kamble, N.; Holla, V.V.; Mahale, R.R.; Mailankody, P.	Progression and natural history of Atypical Parkinsonism (ATPARK): Protocol for a longitudinal follow-up study from an underrepresented population	10.1371/journal.pone.0325624	Yes	Yes	Yes	Yes	No	No	Remove
207	[207]	2025	Ge, X.; Liu, X.; Wang, K.; Li, Y.	Challenge or threat? Research on the double-edged sword effect of AI awareness on career decision-making difficulties	10.1007/s12144-025-08021-5	Yes	Yes	Yes	Yes	No	No	Remove
208	[208]	2025	Wang, B.	Stress relief through tradition: the psychological restoration effect of AI vs. human-created cultural videos	10.1007/s12144-025-07968-9	Yes	Yes	Yes	Yes	Yes	Yes	Retain
209	[209]	2025	Seyri, H.; Ghiasvand, F.	“Teaching is basically feeling”: Unpacking EFL Teachers’ perceived emotions and regulatory strategies in AI-Powered L2 speaking and writing skills instruction	10.1016/j.caeo.2025.100264	Yes	Yes	Yes	Yes	No	No	Remove
210	[210]	2025	Li, X.; Li, X.; Yang, J.; Qiao, Z.; Cheng, L.; Gu, S.	Competitors or partners? Professional tour guides' perceptions of AI tour guides and intentions for job crafting	10.1016/j.jhtm.2025.05.010	Yes	Yes	Yes	Yes	No	No	Remove
211	[211]	2025	Chen, Y.; Sun, I.Y.; Wu, Y.; Ha, S.V.; Zheng, X.	Organizational Justice, Technology Utilization, and Well-Beings Among Chinese Police Officers	10.1177/10986111241275043	Yes	Yes	Yes	Yes	No	No	Remove
212	[212]	2025	Nirabi, A.; Rahman, F.A.; Hadi Habaebi, M.H.; Sidek, K.A.; YUSOFF, S.	Cognitive load assessment through EEG: A dataset from arithmetic and Stroop tasks	10.1016/j.dib.2025.111477	Yes	Yes	Yes	Yes	No	No	Remove
213	[213]	2025	Bahiuddin, I.; Imaduddin, F.; Saharuddin, K.D.; Mazlan, S.A.	Fine-tuned and explainable machine learning models for temperature-dependent rheological behavior prediction of magnetorheological materials	10.1007/s00521-025-11169-7	Yes	Yes	Yes	Yes	No	No	Remove
214	[214]	2025	Pandhare, A.; Skulikj, D.; Lee, J.; Mikhiel, P.; Banakou, D.	vER: Virtual Human Companionship for Patients in Preoperative Care	10.1145/3706370.3731639	Yes	Yes	Yes	Yes	No	No	Remove
215	[215]	2025	Schipper, T.	Disinformation by design: leveraging solutions to combat misinformation in the Philippines' 2025 election	10.1017/dap.2025.18	Yes	Yes	Yes	Yes	No	No	Remove
216	[216]	2025	Miranda, J.P.P.; Cruz, M.A.D.; Fernandez, A.B.; Balahadia, F.F.; Aviles, J.S.; Caro, C.A.; Liwanag, I.G.; Gaña, E.P.	Erosion of critical academic skills due to AI dependency among tertiary students: A path analysis		Yes	Yes	Yes	Yes	No	No	Remove
217	[217]	2025	Galal, A.; Moustafa, A.; Salama, M.	Transforming neurodegenerative disorder care with machine learning: Strategies and applications	10.1016/j.neuroscience.2025.03.036	Yes	Yes	Yes	Yes	No	No	Remove
218	[218]	2025	Zheng, S.; Guo, Z.; Liao, C.; Li, S.; Zhan, X.; Feng, X.	Booster or stumbling block? Unpacking the ‘double-edged’ influence of artificial intelligence usage on employee innovative performance	10.1007/s12144-025-07358-1	Yes	Yes	Yes	Yes	No	No	Remove
219	[219]	2025	Zabel, S.; Pensini, P.; Otto, S.	Unveiling the role of honesty-humility in shaping attitudes towards artificial intelligence	10.1016/j.paid.2025.113072	Yes	Yes	Yes	Yes	No	No	Remove
220	[220]	2025	Hwang, S.; Choi, S.; Choi, S.-H.; Kim, K.-Y.; Miller, Y.I.; Ju, W.-K.	Apolipoprotein A-I binding protein-mediated neuroprotection in glaucomatous neuroinflammation and neurodegeneration	10.4103/NRR.NRR-D-24-00221	Yes	Yes	Yes	Yes	No	No	Remove
221	[221]	2025	Xie, Y.; Fadahunsi, K.P.; Broughan, J.; Donoghue, J.O.; Gallagher, J.; Cullen, W.	Artificial intelligence for contextual well-being: Protocol for an exploratory sequential mixed methods study with medical students as a social microcosm	10.1371/journal.pone.0321426	Yes	Yes	Yes	Yes	No	No	Remove
222	[222]	2025	Adamopoulos, I.; Valamontes, A.; Tsirkas, P.; Dounias, G.	Predicting Workplace Hazard, Stress and Burnout Among Public Health Inspectors: An AI-Driven Analysis in the Context of Climate Change	10.3390/ejihpe15050065	Yes	Yes	Yes	Yes	No	No	Remove
223	[223]	2025	Mo, Y.; Zhao, F.; Yuan, L.; Xing, Q.; Zhou, Y.; Wu, Q.; Li, C.; Lin, J.; Wu, H.; Deng, S.	Healthcare providers’ perceptions of artificial intelligence in diabetes care: A cross-sectional study in China	10.1016/j.ijnss.2025.04.013	Yes	Yes	Yes	Yes	No	No	Remove
224	[224]	2025	Aldrich, K.M.; Anthamatten, A.	Transforming Nursing Education: Harnessing the Power of Immersive Technologies and Artificial Intelligence to Promote Self-care and Enhance Learning	10.1097/NUR.0000000000000901	Yes	Yes	Yes	Yes	No	No	Remove
225	[225]	2025	Fang, A.; Chhabria, H.; Maram, A.; Zhu, H.	Social Simulation for Everyday Self-Care: Design Insights from Leveraging VR, AR, and LLMs for Practicing Stress Relief	10.1145/3706598.3713115	Yes	Yes	Yes	Yes	Yes	Yes	Retain
226	[226]	2025	Lin, X.; Huang, H.; Huang, K.; Shu, X.; Vines, J.	Seeking Inspiration through Human-LLM Interaction	10.1145/3706598.3713259	Yes	Yes	Yes	Yes	No	No	Remove
227	[227]	2025	You, D.; Kim, Y.; Seo, K.	Tailored Virtual Agent Guidance for Stress Management: Comparing Directive and Non-Directive Approaches by Alexithymia Status	10.1145/3706599.3719824	Yes	Yes	Yes	Yes	Yes	Yes	Retain
228	[228]	2025	Park, M.; Park, B.; Seo, K.	How Self-Disclosing Chatbots Influence Student Engagement, Assessment Accuracy, and Self-Reflection in Academic Stress Assessment	10.1145/3706599.3719684	Yes	Yes	Yes	Yes	Yes	Yes	Retain
229	[229]	2025	Xiao, T.; Chen, Y.; Zhong, S.; Kiefer, P.; Krukar, J.; Kim, K.G.; Hurni, L.; Schwering, A.; Raubal, M.	Sketch2Terrain: AI-Driven Real-Time Terrain Sketch Mapping in Augmented Reality	10.1145/3706598.3713467	Yes	Yes	Yes	Yes	No	No	Remove
230	[230]	2025	Neupane, S.; Dongre, P.; Grǎcanin, D.; Kumar, S.	Wearable Meets LLM for Stress Management: A Duoethnographic Study Integrating Wearable-Triggered Stressors and LLM Chatbots for Personalized Interventions	10.1145/3706599.3720197	Yes	Yes	Yes	Yes	Yes	Yes	Retain
231	[231]	2025	Wu, T.; Zhu, H.; Albayrak, M.; Axon, A.; Bertsch, A.; Deng, W.; Ding, Z.; Guo, B.; Gururaja, S.; Kuo, T.-S.	LLMs as Workers in Human-Computational Algorithms? Replicating Crowdsourcing Pipelines with LLMs	10.1145/3706599.3706690	Yes	Yes	Yes	Yes	No	No	Remove
232	[232]	2025	Atcheson, A.; Khan, O.; Siemann, B.; Jain, A.; Karahalios, K.	i'd Never Actually Realized How Big An Impact It Had until Now: Perspectives of University Students with Disabilities on Generative Artificial Intelligence	10.1145/3706598.3714121	Yes	Yes	Yes	Yes	No	No	Remove
233	[233]	2025	Shafik, W.	The darkside of artificial intelligence and the metaverse in scientific research and publishing: Navigating the academic standards in the digital era		Yes	Yes	Yes	Yes	No	No	Remove
234	[234]	2025	Chen, Z.; Cao, Y.; Bi, G.; Wu, J.; Zhou, J.; Xiao, X.; Chen, S.; Wang, H.; Huang, M.	SocialSim: Towards Socialized Simulation of Emotional Support Conversation	10.1609/aaai.v39i2.32116	Yes	Yes	Yes	Yes	No	No	Remove
235	[235]	2025	Mannekote, A.; Davies, A.; Kang, J.; Boyer, K.E.	Can LLMs Reliably Simulate Human Learner Actions? A Simulation Authoring Framework for Open-Ended Learning Environments	10.1609/aaai.v39i28.35175	Yes	Yes	Yes	Yes	No	No	Remove
236	[236]	2025	Carvalhido, F.; Lopes Cardoso, H.L.; Cerqueira, V.	Stress-Testing of Multimodal Models in Medical Image-Based Report Generation	10.1609/aaai.v39i28.35203	Yes	Yes	Yes	Yes	No	No	Remove
237	[237]	2025	Bailey, C.; Hwang, L.K.; Praful, P.	Package Modeling and Analysis for Heterogeneous Integration	10.1145/3676536.3697139	Yes	Yes	Yes	Yes	No	No	Remove
238	[238]	2025	González García, A.; Pinto, A.; Marqués-Sánchez, P.; Quiroga Sánchez, E.; Bermejo-Martínez, D.; Pérez-González, S.	Characteristics of Nurse Managers’ Conflict Management Competency. A Systematic Review	10.1111/jan.16600	Yes	Yes	Yes	Yes	No	No	Remove
239	[239]	2025	Karger, E.; Rosenberg, J.; Jacobs, Z.; Hickman, M.; Tetlock, P.E.	Subjective-probability forecasts of existential risk: Initial results from a hybrid persuasion-forecasting tournament	10.1016/j.ijforecast.2024.11.008	Yes	Yes	Yes	Yes	No	No	Remove
240	[240]	2025	Deng, J.; Li, L.; Oosterhof, J.J.; Malliaras, P.; Silbernagel, K.G.; Breda, S.J.; Eygendaal, D.; Oei, E.H.; Vos, R.-J.D.	ChatGPT is a comprehensive education tool for patients with patellar tendinopathy, but it currently lacks accuracy and readability	10.1016/j.msksp.2025.103275	Yes	Yes	Yes	Yes	No	No	Remove
241	[241]	2025	Abdul Salam, A.; Asaf, M.Z.; Akram, M.U.; Musolff, N.; Khan, S.; Rafiq, B.; Rao, B.	Hematoxylin and Eosin-stained whole slide image dataset annotated for skin tissue segmentation	10.1016/j.dib.2025.111306	Yes	Yes	Yes	Yes	No	No	Remove
242	[242]	2025	Yan, J.; Xiao, Q.; Zhang, S.X.; Guchait, P.	Artificial intelligence in hospitality: A transactional stress perspective on the mental health of hospitality workers	10.1016/j.ijhm.2024.104029	Yes	Yes	Yes	Yes	No	No	Remove
243	[243]	2025	Kajrolkar, A.	Advancements in Plant Proteomics and Metabolomics: Tools and Techniques	10.70389/PJS.100058	Yes	Yes	Yes	Yes	No	No	Remove
244	[244]	2025	Belova, A.; Silva, R.A.; Vorndran, D.M.; Sampson, N.R.	Using large language models to learn from recent climate change discourse in public health	10.1371/journal.pone.0321309	Yes	Yes	Yes	Yes	No	No	Remove
245	[245]	2025	Bhatt, S.	Digital Mental Health: Role of Artificial Intelligence in Psychotherapy	10.1177/09727531231221612	Yes	Yes	Yes	Yes	No	No	Remove
246	[246]	2025	Swidan, A.; Lee, S.Y.; Ben Romdhane, S.B.	College Students’ Use and Perceptions of AI Tools in the UAE: Motivations, Ethical Concerns and Institutional Guidelines	10.3390/educsci15040461	Yes	Yes	Yes	Yes	No	No	Remove
247	[247]	2025	Katz, J.; Mormer, E.; Parthasarathy, A.; Bharadwaj, H.; Wang, Y.; Palmer, C.	Sound Advice: A Consumer's Perspective on Navigating the World of Over-the-Counter Hearing Aids	10.1055/s-0045-1806805	Yes	Yes	Yes	Yes	No	No	Remove
248	[248]	2025	Cohrs, K.-H.; Diaz, E.; Sitokonstantinou, V.; Varando, G.; Camps-Valls, G.	Large language models for causal hypothesis generation in science	10.1088/2632-2153/ada47f	Yes	Yes	Yes	Yes	No	No	Remove
249	[249]	2025	Henderson, Z.	AI AND PROBABILISTIC DISPUTE RESOLUTION	10.59015/wlr.nnoj8049	Yes	Yes	Yes	Yes	No	No	Remove
250	[250]	2025	Asrifan, A.; Hasa, M.F.; Syafryadin, S.; Pelu, H.	Narrative machines: The evolution of storytelling in the age of generative AI		Yes	Yes	Yes	Yes	No	No	Remove
251	[251]	2025	Maniar, N.; Chan, S.W.T.; Zulfikar, W.; Ren, S.; Xu, C.; Maes, P.	MemPal: Leveraging Multimodal AI and LLMs for Voice-Activated Object Retrieval in Homes of Older Adults	10.1145/3708359.3712151	Yes	Yes	Yes	Yes	Yes	Yes	Retain
252	[252]	2025	Lithoxoidou, E.E.; Eleftherakis, G.; Votis, K.; Prescott, T.	Advancing Affective Intelligence in Virtual Agents Using Affect Control Theory	10.1145/3708359.3712079	Yes	Yes	Yes	Yes	Yes	Yes	Retain
253	[253]	2025	Qi, B.; Dong, L.	The Interaction Between Vowel Quality and Intensity in Loudness Perception of Short Vowels in Mongolian	10.1044/2024_JSLHR-24-00366	Yes	Yes	Yes	Yes	No	No	Remove
254	[254]	2025	Wang, B.; Duan, W.; Zhao, J.; Bai, D.	Detection of mare parturition through balanced multi-scale feature fusion based on improved Libra RCNN	10.1371/journal.pone.0318498	Yes	Yes	Yes	Yes	No	No	Remove
255	[255]	2025	Uyanik, H.; Şengür, A.; Salvi, M.; Tan, R.-S.; Tan, J.H.; Acharya, U.R.	Automated Detection of Neurological and Mental Health Disorders Using EEG Signals and Artificial Intelligence: A Systematic Review	10.1002/widm.70002	Yes	Yes	Yes	Yes	No	No	Remove
256	[256]	2025	Mostafavi, I.; Sajadipour, M.; Hazeri, A.	Mapping the Intellectual Structure of COVID-19 Scientific Articles in Iran: A Scientometrics Study	10.22070/rsci.2024.18786.1714	Yes	Yes	Yes	Yes	No	No	Remove
257	[257]	2025	Oi, K.; Frazier, C.	The generation of hope: Optimism and cognitive status among Black Americans born before 1964	10.1016/j.socscimed.2025.117765	Yes	Yes	Yes	Yes	No	No	Remove
258	[258]	2025	Irgang, L.; Sestino, A.; Barth, H.; Holmén, M.	Healthcare workers' adoption of and satisfaction with artificial intelligence: The counterintuitive role of paradoxical tensions and paradoxical mindset	10.1016/j.techfore.2024.123967	Yes	Yes	Yes	Yes	No	No	Remove
259	[259]	2025	Doğan, M.; Celik, A.; Arslan, H.	AI In Higher Education: Risks and Opportunities From the Academician Perspective	10.1111/ejed.12863	Yes	Yes	Yes	Yes	No	No	Remove
260	[260]	2025	Xin, Z.; Derakhshan, A.	From Excitement to Anxiety: Exploring English as a Foreign Language Learners' Emotional Experiences in the Artificial Intelligence-Powered Classrooms	10.1111/ejed.12845	Yes	Yes	Yes	Yes	No	No	Remove
261	[261]	2025	Wen, J.	Innovation Through Conceptual Research: Tips for Stoking Curiosity	10.1002/joe.22278	Yes	Yes	Yes	Yes	No	No	Remove
262	[262]	2025	Lenton-Brym, A.P.; Collins, A.; Lane, J.; Busso, C.; Ouyang, J.; Fitzpatrick, S.; Kuo, J.R.; Monson, C.M.	Using machine learning to increase access to and engagement with trauma-focused interventions for posttraumatic stress disorder	10.1111/bjc.12468	Yes	Yes	Yes	Yes	No	No	Remove
263	[263]	2025	Ortega-Williams, A.; Mustaq, S.; Davoodzadeh, V.; Isles, L.; Anwar, Z.; Hidalgo-Roig, S.; Soler, E.	Rethinking Reliance Upon Written Assignments: Students Reimagining Rigor in Social Work Education	10.18060/28155	Yes	Yes	Yes	Yes	No	No	Remove
264	[264]	2025	Samara, H.H.; Qudah, H.A.; Mohsin, H.J.; Abualhijad, S.; Hani, L.Y.; Al Rahamneh, S.; AlQudah, M.Z.	Artificial intelligence and machine learning in corporate governance: A bibliometric analysis	10.3233/HSM-240114	Yes	Yes	Yes	Yes	No	No	Remove
265	[265]	2025	Spencer, D.A.	AI, automation and the lightening of work	10.1007/s00146-024-01959-3	Yes	Yes	Yes	Yes	No	No	Remove
266	[266]	2025	Al-Buraiki, S.A.S.; Al-Ruheili, H.S.	A Qualitative SWOT Analysis Study of the Integration of AI Technologies into Higher Education Institutions in the Sultanate of Oman	10.26803/ijlter.24.3.26	Yes	Yes	Yes	Yes	No	No	Remove
267	[267]	2025	Hsieh, L.-H.; Liu, E.-Y.; Lin, C.-M.; Liu, C.-J.	Developing Chatbots as Virtual Clients for Empathy Training in Counselor Education: Examining Feasibility from Users’ Perspectives	10.6251/BEP.202503_56(3).0003	Yes	Yes	Yes	Yes	No	No	Remove
268	[268]	2025	Humberto Pozza, D.H.; Costa-Pereira, J.T.; Tavares, I.	Perceptions of Students and Teachers Regarding Remote and Face-to-Face Assessments in the Evolving Higher Education Landscape	10.3390/educsci15030360	Yes	Yes	Yes	Yes	No	No	Remove
269	[269]	2025	Wells, R.G.; Neilson, L.E.; McHill, A.W.; Hiller, A.L.	Time-restricted eating in early-stage Huntington's disease: A 12-week interventional clinical trial protocol	10.1371/journal.pone.0319253	Yes	Yes	Yes	Yes	No	No	Remove
270	[270]	2025	Bruce, S.L.; Cooper, M.R.; Farmer, C.; Folsom, A.; Fulton, M.; Haskins, J.; Knight, C.; Moore, C.M.; Shollenbarger, A.; Wade, R.	The Relationship Between Concussion and Combat History and Mental Health and Suicide Ideation Among United States Military Veterans—A Pilot Study	10.3390/brainsci15030234	Yes	Yes	Yes	Yes	No	No	Remove
271	[271]	2025	Bolpagni, M.; Gabrielli, S.	Development of a Comprehensive Evaluation Scale for LLM-Powered Counseling Chatbots (CES-LCC) Using the eDelphi Method	10.3390/informatics12010033	Yes	Yes	Yes	Yes	Yes	Yes	Retain
272	[272]	2025	Crozier, P.A.; Leibovich, M.; Haluai, P.; Tan, M.; Thomas, A.M.; Vincent, J.; Mohan, S.; Morales, A.M.; Kulkarni, S.A.; Matteson, D.S.	Visualizing nanoparticle surface dynamics and instabilities enabled by deep denoising	10.1126/science.ads2688	Yes	Yes	Yes	Yes	No	No	Remove
273	[273]	2025	Bastos, A.F.; Fernandes-Jr, O.; Liberal, S.P.; Pires, A.J.L.; Lage, L.A.; Grichtchouk, O.; Cardoso, A.R.; Oliveira, L.D.; Pereira, M.G.; Lovisi, G.M.	Academic-related stressors predict depressive symptoms in graduate students: A machine learning study	10.1016/j.bbr.2024.115328	Yes	Yes	Yes	Yes	No	No	Remove
274	[274]	2025	Yang, C.; Jiang, P.	The effect of employee STARA awareness on job crafting: exploring the moderating role of positive stress mindset	10.1108/JMP-07-2023-0369	Yes	Yes	Yes	Yes	No	No	Remove
275	[275]	2025	van den Hoven van Genderen, R.	ARTIFICIAL INTELLIGENCE AND HUMAN EMOTION; DEVIL’S DILEMMA OR OGLING PERSPECTIVE?	10.38023/5a53cfe0-445a-4e57-b358-70e9ad31de72	Yes	Yes	Yes	Yes	No	No	Remove
276	[276]	2025	Jin, Y.; Lai, Y.; Noori Hoshyar, A.N.; Innab, N.; Shutaywi, M.; Deebani, W.; Swathi, A.	An ideally designed deep trust network model for heart disease prediction based on seagull optimization and Ruzzo Tompa algorithm	10.1038/s41598-025-89348-8	Yes	Yes	Yes	Yes	No	No	Remove
277	[277]	2025	Kannam, S.; Yang, Y.; Dharm, A.; Lin, K.	Code Interviews: Design and Evaluation of a More Authentic Assessment for Introductory Programming Assignments	10.1145/3641554.3701806	Yes	Yes	Yes	Yes	No	No	Remove
278	[278]	2025	Pasca, M.G.; Arcese, G.	ChatGPT between opportunities and challenges: an empirical study in Italy	10.1108/TQM-08-2023-0268	Yes	Yes	Yes	Yes	No	No	Remove
279	[279]	2025	Tamanna, M.; Sinha, B.	A conceptual analysis of artificial intelligence (AI) on academic opportunities and challenges: a case study based on higher educational institutions in Bangladesh	10.1108/QAE-03-2024-0050	Yes	Yes	Yes	Yes	No	No	Remove
280	[280]	2025	Yuan, A.; Garcia Colato, E.G.; Pescosolido, B.; Song, H.; Samtani, S.	Improving Workplace Well-being in Modern Organizations: A Review of Large Language Model-based Mental Health Chatbots	10.1145/3701041	Yes	Yes	Yes	Yes	Yes	Yes	Retain
281	[281]	2025	Zimina-Poirot, M.; Gledhill, C.; Bouyé, M.	Towards Clear, Simple, and Inclusive Legal Language — Exploring Generative Artificial Intelligence (GAI) models as content rephrasing assistants in multilingual settings	10.14762/jll.2025.143	Yes	Yes	Yes	Yes	No	No	Remove
282	[282]	2025	Connell, J.B.	UNETHICAL AND HARMFUL EFFECTS OF ARTIFICIAL INTELLIGENCE ON HUMAN INTERACTIONS AND WELL-BEING: WHAT ORGANIZATIONAL CONSULTANTS CAN DO	10.1037/cpb0000284	Yes	Yes	Yes	Yes	No	No	Remove
283	[283]	2025	Baek, G.; Cha, C.	AI-Assisted Tailored Intervention for Nurse Burnout: A Three-Group Randomized Controlled Trial	10.1111/wvn.70003	Yes	Yes	Yes	Yes	Yes	Yes	Retain
284	[284]	2025	Delello, J.A.; Sung, W.; Mokhtari, K.; Hebert, J.; Bronson, A.; De Giuseppe, T.	AI in the Classroom: Insights from Educators on Usage, Challenges, and Mental Health	10.3390/educsci15020113	Yes	Yes	Yes	Yes	No	No	Remove
285	[285]	2025	Sameh, A.; Rostami, M.; Oussalah, M.; Korpelainen, R.; Farrahi, V.	Digital phenotypes and digital biomarkers for health and diseases: a systematic review of machine learning approaches utilizing passive non-invasive signals collected via wearable devices and smartphones	10.1007/s10462-024-11009-5	Yes	Yes	Yes	Yes	No	No	Remove
286	[286]	2025	Qu, C.	Female versus viral: Understanding the UK gender health inequalities during the Covid-19 pandemic using e-archives	10.1016/j.socscimed.2024.117589	Yes	Yes	Yes	Yes	No	No	Remove
287	[287]	2025	El-Kholy, S.S.A.M.	An intelligent system for providing academic advising and its impact on satisfaction and stress relief in the light of crises (COVID-19) among postgraduate students	10.1007/s10639-024-12810-z	Yes	Yes	Yes	Yes	No	No	Remove
288	[288]	2025	Cambra-Fierro, J.J.; Blasco, M.F.; López-Pérez, M.-E.E.; Trifu, A.	ChatGPT adoption and its influence on faculty well-being: An empirical research in higher education	10.1007/s10639-024-12871-0	Yes	Yes	Yes	Yes	No	No	Remove
289	[289]	2025	Kim, B.-J.; Lee, D.-G.	Self-efficacy in using artificial intelligence as a shield: mitigating the detrimental effects of organizationally prescribed perfectionism on employee stress and anxiety	10.1007/s12144-024-07234-4	Yes	Yes	Yes	Yes	No	No	Remove
290	[290]	2025	Başer, M.Y.; Büyükbeşe, T.; Ivanov, S.	The effect of STARA awareness on hotel employees' turnover intention and work engagement: the mediating role of perceived organisational support	10.1108/JHTI-12-2023-0925	Yes	Yes	Yes	Yes	No	No	Remove
291	[291]	2025	Parlak Sert, H.P.	Evidence-based serious games in pediatric care		Yes	Yes	Yes	Yes	No	No	Remove
292	[292]	2025	Sadallah, M.; Bin-Nashwan, S.A.; Benlahcene, A.	ChatGPT: a transformative role in academia–insights into academic staff performance since adoption	10.1108/JICES-07-2024-0097	Yes	Yes	Yes	Yes	No	No	Remove
293	[293]	2025	Cerrillo, J.M.C.	Can intelligence be artificial?		Yes	Yes	Yes	Yes	No	No	Remove
294	[294]	2025	Lesté-Lasserre, C.	Face readers	10.1126/science.adw6475	Yes	Yes	Yes	Yes	No	No	Remove
295	[295]	2025	Dong, X.; Tian, Y.; He, M.; Wang, T.	When knowledge workers meet AI? The double-edged sword effects of AI adoption on innovative work behavior	10.1108/JKM-02-2024-0222	Yes	Yes	Yes	Yes	No	No	Remove
296	[296]	2025	Mukonavanhu, T.	An international comparison of the role of artificial intelligence in e-governance towards providing better standards of living	10.1504/EG.2025.144720	Yes	Yes	Yes	Yes	No	No	Remove
297	[297]	2025	Sadasivan, V.S.; Kumar, A.; Balasubramanian, S.; Wang, W.; Feizi, S.	Can AI-Generated Text be Reliably Detected? Stress Testing AI Text Detectors Under Various Attacks		Yes	Yes	Yes	Yes	No	No	Remove
298	[298]	2025	Song, X.; Xu, L.; Peng, C.; Pan, S.; Adibi, A.; Wang, X.; Lu, Z.	Enhanced creativity at the cost of increased stress? The impact of generative AI on serious games for creativity stimulation	10.1080/0144929X.2025.2459267	Yes	Yes	Yes	Yes	No	No	Remove
299	[299]	2025	Elsaid, W.K.; Esmat, M.; Amasha, N.	A Smartphone-based Real-time Medication Adherence Monitoring App to Support Full Medication Self-Management among Elderly Faculty Members with Chronic Illness	10.54216/FPA.180209	Yes	Yes	Yes	Yes	No	No	Remove
300	[300]	2025	Hou, L.	Unboxing the intersections between self-esteem and academic mindfulness with test emotions, psychological wellness and academic achievement in artificial intelligence-supported learning environments: Evidence from English as a foreign language learners	10.1002/berj.4146	Yes	Yes	Yes	Yes	No	No	Remove
301	[301]	2025	Burhanuddin, L.A.B.; Shibghatullah, A.S.B.; Che Ilias, I.S.C.; Zainudin, Z.B.; Zamry, N.B.M.	AI-Enhanced Cybersecurity: A Comprehensive Review of Techniques and Challenges		Yes	Yes	Yes	Yes	No	No	Remove
302	[302]	2025	Abu Huson, Y.; Sierra-Garcia, L.; García-Benau, M.A.; Aljawarneh, N.	Cloud-based artificial intelligence and audit report: the mediating role of the auditor	10.1108/VJIKMS-03-2024-0089	Yes	Yes	Yes	Yes	No	No	Remove
303	[303]	2025	Fabian, K.E.; Turner, M.; Foster, K.T.; Chwastiak, L.; Wagenaar, B.H.	Pilot Testing a Digital Transdiagnostic Mental Health Intervention for Use Among Immigrant and Refugee Youth in the USA: A Mixed Methods Evaluation of Clinical and Implementation Outcomes	10.1007/s41347-024-00471-1	Yes	Yes	Yes	Yes	No	No	Remove
304	[304]	2025	Horodyskyi, M.P.; Hrabchuk, I.L.; Bereznyi, O.V.; Fedorova, O.S.; Iefremov, I.M.	Information systems development in accounting: A systematic network study		Yes	Yes	Yes	Yes	No	No	Remove
305	[305]	2025	Riyadi, S.; Rozan, N.; Damarjati, C.	Mobile Computer-Assisted Application for Stress Detection Based on Facial Expression Using Modified Convolutional Neural Network	10.12785/ijcds/1571027149	Yes	Yes	Yes	Yes	No	No	Remove
306	[306]	2025	Close, R.	Networks of queer reproduction in Sappho magazine (1972–1981)	10.1080/09589236.2025.2458114	Yes	Yes	Yes	Yes	No	No	Remove
307	[307]	2025	Chettri, S.K.; Deka, R.K.; Saikia, M.J.	Bridging the Gap in the Adoption of Trustworthy AI in Indian Healthcare: Challenges and Opportunities	10.3390/ai6010010	Yes	Yes	Yes	Yes	No	No	Remove
308	[308]	2025	Bijalwan, A.; Sikarwar, S.S.	Limitations and Challenges of AI in Disease Detection -An Examination of the Limitations and Challenges of AI in Disease Detection, Including the Need for Large Datasets and Potential Biases		Yes	Yes	Yes	Yes	No	No	Remove
309	[309]	2025	Pergantis, P.; Bamicha, V.; Skianis, C.; Drigas, A.	AI Chatbots and Cognitive Control: Enhancing Executive Functions Through Chatbot Interactions: A Systematic Review	10.3390/brainsci15010047	Yes	Yes	Yes	Yes	No	No	Remove
310	[310]	2025	Bekdaş, G.; Aydın, Y.; Işikdağ, U.; Nigdeli, S.M.; Hajebi, D.; Kim, T.-H.; Geem, Z.W.	Shear Wave Velocity Prediction with Hyperparameter Optimization	10.3390/info16010060	Yes	Yes	Yes	Yes	No	No	Remove
311	[311]	2025	Zaheer, M.A.; Anwar, T.M.; Albeshr, M.; Manzoor, M.; Khan, Z.	Contagious viruses’ corollaries and deterioration of quality education in developing countries: an integrated model of artificial intelligence (AI) awareness and remote working	10.1108/QEA-12-2023-0025	Yes	Yes	Yes	Yes	No	No	Remove
312	[312]	2025	Ojha, B.; Agarwal, A.; Arya, A.	Artificial Intelligence Integration in Higher Education		Yes	Yes	Yes	Yes	No	No	Remove
313	[313]	2025	O’Leary, D.	AI for Good: History, Open Data and Some ESG-based Applications	10.1080/12460125.2024.2443182	Yes	Yes	Yes	Yes	No	No	Remove
314	[314]	2025	Karthikeyan, M.V.; Bhuvaneshwar, S.; Nishanth, V.	Mental Stress Assessment in Working Environment for an Individual Using Wearable Sensor of EEG and Pulse Signal Measured with Help of Deep Learning Algorithm	10.1007/978-3-031-73617-9_7	Yes	Yes	Yes	Yes	No	No	Remove
315	[315]	2025	Rouhana, R.; van Caillie, D.	How do performance monitoring systems support sustainability in healthcare?	10.1108/SBR-07-2024-0244	Yes	Yes	Yes	Yes	No	No	Remove
316	[316]	2025	Ding, Q.; Pan, Y.; Liu, J.; Li, L.; Liu, N.; Li, N.; Zheng, W.; Dong, X.	AMEF-Net: Towards an attention and multi-level enhancement fusion for medical image classification in Parkinson's aided diagnosis	10.1049/cvi2.12324	Yes	Yes	Yes	Yes	No	No	Remove
317	[317]	2025	Chen, C.; Hu, W.; Wei, X.	From anxiety to action: exploring the impact of artificial intelligence anxiety and artificial intelligence self-efficacy on motivated learning of undergraduate students	10.1080/10494820.2024.2440877	Yes	Yes	Yes	Yes	No	No	Remove
318	[318]	2025	Chen, X.; Zou, D.; Xie, H.; Wang, F.L.	Educational chatbot research: text mining and bibliometrics	10.1080/10494820.2024.2430632	Yes	Yes	Yes	Yes	No	No	Remove
319	[319]	2025	Matthews, G.; Cumings, R.; de Los Santos, E.P.; Feng, I.Y.; Mouloua, S.A.	A new era for stress research: supporting user performance and experience in the digital age	10.1080/00140139.2024.2425953	Yes	Yes	Yes	Yes	No	No	Remove
320	[320]	2025	Tyagi, A.K.; Addula, S.R.	Artificial Intelligence for Malware Analysis: A Systematic Study		Yes	Yes	Yes	Yes	No	No	Remove
321	[321]	2025	Elemam, M.E.; Elgamal, A.F.; Elmenshawi, I.; Abdelkader, H.E.	Screening Epileptic Seizures in EEGs Using Interictal Epileptiform Discharge Waveforms and Convolutional Neural Networks	10.54216/FPA.170102	Yes	Yes	Yes	Yes	No	No	Remove
322	[322]	2025	Rafi, H.; Benezeth, Y.; Song, F.Y.; Reynaud, P.; Arnoux, E.; Demonceaux, C.	Tree-Based Personalized Clustered Federated Learning: A Driver Stress Monitoring Through Physiological Data Case Study	10.1109/JIOT.2024.3462302	Yes	Yes	Yes	Yes	No	No	Remove
323	[323]	2025	Ntalampiras, S.; Scalambrino, A.	Automatic Prediction of Disturbance Caused by Interfloor Sound Events	10.1109/TCDS.2024.3424457	Yes	Yes	Yes	Yes	No	No	Remove
324	[324]	2025	Lu, Z.; Zhou, L.	Entertainment robots based on internet of things and artificial intelligence in the process of student stress and emotion recognition	10.1016/j.entcom.2024.100786	Yes	Yes	Yes	Yes	No	No	Remove
325	[325]	2025	Namkoong, M.; Park, Y.; Lee, S.; Park, G.	Effect of AI counsellor’s nonverbal immediacy behaviour on user satisfaction: serial mediation of positive expectancy violation and rapport	10.1080/0144929X.2024.2367691	Yes	Yes	Yes	Yes	Yes	Yes	Retain
326	[326]	2025	Thesen, T.; Marrero, W.J.; Konopasky, A.J.; Duncan, M.S.; Blackmon, K.E.	Towards precision well-being in medical education	10.1080/0142159X.2024.2357279	Yes	Yes	Yes	Yes	Yes	Yes	Retain
327	[327]	2025	Li, Z.; Zhang, Z.; Zheng, J.H.	Data-driven robust look-ahead power dispatch with preidentification of the worst-case scenario using combined multilayer perceptron	10.1049/rpg2.12969	Yes	Yes	Yes	Yes	No	No	Remove
328	[328]	2025	Podina, I.R.; Bucur, A.-M.; Fodor, L.; Boian, R.	Screening for common mental health disorders: a psychometric evaluation of a chatbot system	10.1080/0144929X.2023.2275164	Yes	Yes	Yes	Yes	No	No	Remove
329	[329]	2025	Buccella, A.	Ethically charged decisions and the future of ‘AI Ethics’	10.1007/s00146-025-02573-7	Yes	Yes	Yes	Yes	No	No	Remove
330	[330]	2025	Ming, K.; Ou, H.; Sun, Y.; Cheng, F.; Song, Z.; Liu, X.	The application of deepseek in the design of oil testing fracturing schemes	10.19680/j.cnki.1004-4388.2025.03.008	Yes	Yes	Yes	Yes	No	No	Remove
331	[331]	2025	Xu, C.; Zhang, Y.; Li, H.; Mao, Z.	AI-Assisted Art Therapy: Enhancing Psychological Recovery in Work-Related Injuries Through Personalized Emotional Support	10.1177/21522715251371092	Yes	Yes	Yes	Yes	No	No	Remove
332	[332]	2025	Sedai, A.; Medda, F.; Schroeder, T.	Augmenting Bank And Economic Data with Generative Adversarial Networks	10.1016/j.procs.2025.07.022	Yes	Yes	Yes	Yes	No	No	Remove
333	[333]	2025	Cowley, S.J.	Languaging and large language models: a message from radical linguistics	10.1007/s00146-025-02541-1	Yes	Yes	Yes	Yes	No	No	Remove
334	[334]	2025	Datta, J.; Datta, D.	Electro-Chemo-Mechanical Properties of 2D Materials for Energy Storage: Computational Frontiers	10.1007/s41745-025-00485-5	Yes	Yes	Yes	Yes	No	No	Remove
335	[335]	2025	Babu, T.; Nair, R.R.; Kishore, S.	Applications of Artificial Intelligence and Machine Learning in Industry 4.0		Yes	Yes	Yes	Yes	No	No	Remove
336	[336]	2025	Channi, H.K.; Kaur, S.	Human Capital Analytics and Emerging Technologies in Industry 5.0		Yes	Yes	Yes	Yes	No	No	Remove
337	[337]	2025	Thunuguntla, S.B.; Sathwik, P.S.S.; Lalitya, N.; Surya, P.J.; Kiran, K.S.; Pallavi, L.	A Text-Based AI Chatbot for Emotional Support in Student Mental Health	10.1109/ICIRCA65293.2025.11089562	Yes	Yes	Yes	Yes	Yes	Yes	Retain
338	[338]	2025	Umbreen, J.; Siddiqui, S.; Ahmed, F.; Islam, S.; Umar, M.; Nawaz, M.; Khalid, M.W.	Leveraging AI For Enhancing Income Stability, Financial Inclusion And Job Quality In Freelance Marketplace: Ensuring Sustainable Future For Underserved Communities	10.1109/AIIT63112.2025.11082793	Yes	Yes	Yes	Yes	No	No	Remove
339	[339]	2025	Ayek, A.A.E.; Karmoka, S.F.; Hasan, A.T.; Loho, M.A.	Assessing Drought Patterns Using Landsat-Derived Vegetation Health Index During Spring (2013-2024)	10.37575/b/agr/250013	Yes	Yes	Yes	Yes	No	No	Remove
340	[340]	2025	Dhabale, A.; Damle, M.	Metaverse Integration in Healthcare: Overcoming Barriers and Driving Adoption	10.1109/CCICT65753.2025.00092	Yes	Yes	Yes	Yes	No	No	Remove
341	[341]	2025	Deng, Y.; Wei, W.; Chen, K.	The impact of AIGC awareness on employees’ knowledge hiding behavior: the mediating effect of emotional exhaustion and the moderating effect of organizational support	10.1007/s12144-025-08311-y	Yes	Yes	Yes	Yes	No	No	Remove
342	[342]	2025	Röth, L.; Ivanusch, C.; Goetz, K.H.; Triculescu, R.-M.	Responding in time: the European Commission’s communicative responsiveness to public opinion and functional pressure in the case of migration (2002–2024)	10.1080/13501763.2025.2537775	Yes	Yes	Yes	Yes	No	No	Remove
343	[343]	2025	Keung, W.M.; So, T.Y.	Attitudes towards AI counseling: the existence of perceptual fear in affecting perceived chatbot support quality	10.3389/fpsyg.2025.1538387	Yes	Yes	Yes	Yes	Yes	Yes	Retain
344	[344]	2025	Qiu, Y.; Rojniruttikul, N.	Exploring compensation fairness, emotional engagement, and task performance of enterprise employees: a moderated-moderation approach with emotional intelligence and artificial intelligence adoption as moderators	10.1080/23311975.2025.2544986	Yes	Yes	Yes	Yes	No	No	Remove
345	[345]	2025	Baksi Maiti, R.; Maiti, A.; Dutta, C.; Banerjee, J.S.; Mahmud, M.	The Impact of AI-Enhanced Chatbots on Psychological Support for Higher Education Students	10.1007/978-981-96-3420-0_36	Yes	Yes	Yes	Yes	Yes	Yes	Retain
346	[346]	2025	Rašticová, M.; Tkalenko, N.; Brutovský, F.; Genkova, P.; Przytula, S.; Versal, N.	FROM OVERLOAD TO ARTIFICIAL INTELLIGENCE. MAPPING THE DETERMINANTS OF TECHNOSTRESS IN MODERN WORK ENVIRONMENTS	10.35011/IDIMT-2025-247	Yes	Yes	Yes	Yes	No	No	Remove
347	[347]	2025	Rezaeian, O.; Bayrak, A.E.; Asan, O.	Explainability and AI Confidence in Clinical Decision Support Systems: Effects on Trust, Diagnostic Performance, and Cognitive Load in Breast Cancer Care	10.1080/10447318.2025.2539458	Yes	Yes	Yes	Yes	No	No	Remove
348	[348]	2025	Zhu, Y.; Hou, J.; Tan, X.; Zhang, W.; Fang, Y.; Dong, J.; Zeng, W.	Integrating molecular generation and fingerprints transferring for single-molecule theranostics targeting endoplasmic reticulum stress	10.1016/j.jare.2025.07.042	Yes	Yes	Yes	Yes	No	No	Remove
349	[349]	2025	Lai, H.-L.; Chen, C.-I.; Liaw, G.-H.; Lu, L.-C.; Huang, C.-Y.	Effectiveness of a Chatbot-Based Internet-Support-Coping-Caring Intervention in Improving Sleep Quality and Work-Related Outcomes Among Nurses in Taiwan During the COVID-19 Pandemic: A Pilot Study	10.1097/jnr.0000000000000691	Yes	Yes	Yes	Yes	Yes	Yes	Retain
350	[350]	2025	Karakitsou, C.; Karayianni, I.; Leftheriotis, K.; Logotheti, A.; Avgerinou, M.D.	Planets, cars, and personas: Toward an understanding of faculty perceptions of artificial intelligence through visual metaphors and projective techniques	10.1080/1051144X.2025.2538256	Yes	Yes	Yes	Yes	No	No	Remove
351	[351]	2025	Liu, Z.; Lin, Q.; Tu, S.; Xu, X.	When robot knocks, knowledge locks: how and when does AI awareness affect employee knowledge hiding?	10.3389/fpsyg.2025.1627999	Yes	Yes	Yes	Yes	No	No	Remove
352	[352]	2025	Sarker, R.P.; Mehedi Hassan, M.M.; Hossain, G.M.N.; Bhuiyan, T.; Paul, B.K.	Decoding the Molecular Links Between MDD, OCD, and PTSD: Gene Network Analysis and Machine Learning-based Drug Screening of Banxia Compounds	10.1109/ICISS63372.2025.11076361	Yes	Yes	Yes	Yes	No	No	Remove
353	[353]	2025	Grosjean, S.; Giguère, L.; Mestre, T.	Empowering self-care: leveraging user insights to co-design AI-powered self-care technology for Parkinson’s disease	10.1139/facets-2024-0324	Yes	Yes	Yes	Yes	No	No	Remove
354	[354]	2025	Jaswal, R.; Ganguly, S.; Srivastava, S.; Mishra, R.; Singh, V.	Comparing Generative AI on Employee Motivation and Job Satisfaction in Pre-Opening vs. Established Hotels	10.1109/ICCSAI64074.2025.11063763	Yes	Yes	Yes	Yes	No	No	Remove
355	[355]	2025	Karthik, M.; Prakash, M.R.; Gulmira, Z.; Vanaja, B.; Manikandan, G.	AI-Optimized Training Recommendations with Biometric Data for HR and Finance Excellence	10.1109/ICoICC64033.2025.11052080	Yes	Yes	Yes	Yes	No	No	Remove
356	[356]	2025	Datta, P.; Kaur, A.	Integrating Artificial Intelligence with Virtual Reality and Augmented Reality for Enhanced Military Training and Simulations	10.1109/ICCSAI64074.2025.11064124	Yes	Yes	Yes	Yes	No	No	Remove
357	[357]	2025	Kalbande, D.; Suradkar, P.; Hemke, D.; Golwal, M.; Chavan, S.	Ambient intelligence in libraries: reimagining the future of user-centric services	10.1108/LHTN-05-2025-0088	Yes	Yes	Yes	Yes	No	No	Remove
358	[358]	2025	Abdelhalim, S.M.; Alsehibany, R.A.	Integrating AI-powered tools in EFL pronunciation instruction: effects on accuracy and L2 motivation	10.1080/09588221.2025.2534015	Yes	Yes	Yes	Yes	No	No	Remove
359	[359]	2025	Vaništa Lazarević, E.V.; Marić, J.; Vukmirovic, M.	Creative Education for Inspiring Students: New Approaches in Teaching Methodology		Yes	Yes	Yes	Yes	No	No	Remove
360	[360]	2025	Khudair, G.H.	Artificial Intelligence Historiography: Extensive Explorations in Reshaping Modern History and Social Studies	10.1007/978-3-031-87154-2_39	Yes	Yes	Yes	Yes	No	No	Remove
361	[361]	2025	Natarajan, P.; Abdullah, A.B.	Assessing the Accuracy, Correlation, and Efficacy of Artificial Intelligence-Generated Synthetic Data for Privacy Protection in Training Large AI Models	10.1007/978-981-96-2182-8_5	Yes	Yes	Yes	Yes	No	No	Remove
362	[362]	2025	Yousif, J.H.; Abusham, E.; Bwalya, K.J.; Talib, A.M.; Ibrahim, M.M.; Alshuqayran, N.M.	Machine Learning Model Based Analysis of Test Anxiety’s Effects on Academic Achievement	10.54364/AAIML.2025.52209	Yes	Yes	Yes	Yes	No	No	Remove
363	[363]	2025	Saranya, D.S.; Pooja Reddy, K.; Praharshini, T.R.; Girish Kumar, N.S.S.S.; Jabbar, M.A.	MoodMap: Integrating NLP and AI for Psychological Well-Being and Sentiment Detection	10.1109/RMKMATE64874.2025.11042492	Yes	Yes	Yes	Yes	Yes	Yes	Retain
364	[364]	2025	Kang, M.; Li, B.	R2-GUARD: ROBUST REASONING ENABLED LLM GUARDRAIL VIA KNOWLEDGE-ENHANCED LOGICAL REASONING		Yes	Yes	Yes	Yes	No	No	Remove
365	[365]	2025	Thach, N.; Habecker, P.; Eisenbraun, A.; Mason, A.; Tyler, K.; Khan, B.; Chan, H.	MUHBOOST: MULTI-LABEL BOOSTING FOR PRACTICAL LONGITUDINAL HUMAN BEHAVIOR MODELING		Yes	Yes	Yes	Yes	No	No	Remove
366	[366]	2025	Wang, Y.; Chen, Y.; Zhong, F.; Ma, L.; Wang, Y.	SIMULATING HUMAN-LIKE DAILY ACTIVITIES WITH DESIRE-DRIVEN AUTONOMY		Yes	Yes	Yes	Yes	No	No	Remove
367	[367]	2025	Sclar, M.; Yu, J.; Fazel-Zarandi, M.; Tsvetkov, Y.; Bisk, Y.; Choi, Y.; Celikyilmaz, A.	Explore Theory of Mind: PROGRAM-GUIDED ADVERSARIAL DATA GENERATION FOR THEORY OF MIND REASONING		Yes	Yes	Yes	Yes	No	No	Remove
368	[368]	2025	Wang, T.; Chen, Y.; Liu, Z.; Chen, Z.; Chen, H.; Zhang, X.; Cheng, W.	HUMANIZING THE MACHINE: PROXY ATTACKS TO MISLEAD LLM DETECTORS		Yes	Yes	Yes	Yes	No	No	Remove
369	[369]	2025	Alharbi, W.	Between Documentation and Pedagogy: ESL/EFL Teacher Burnout and Perceptions of AI's Potential for Workload Relief	10.22521/edupij.2025.17.309	Yes	Yes	Yes	Yes	No	No	Remove
370	[370]	2025	Al Remawi, M.; Aburub, F.; Al-Akayleh, F.; Abdel-Rahem, R.A.; Ali Agha, A.S.A.	Artificial Intelligence in Lipidomics: Advancing Biomarker Discovery, Pathway Analysis, and Precision Medicine	10.1109/ICCIAA65327.2025.11013531	Yes	Yes	Yes	Yes	No	No	Remove
371	[371]	2025	Assayed, S.K.; AlKhatib, M.; Shaalan, K.F.; Alsayed, S.	HSGAdviser: AI Speech Assistant for Enabling Sustainable Education Solutions	10.1109/ICCIAA65327.2025.11013058	Yes	Yes	Yes	Yes	No	No	Remove
372	[372]	2025	Rakhma, N.A.; Sudianto, S.	Soulbot: Chatbots for Mental Health Support using Gemini	10.1109/ICoCSETI63724.2025.11020143	Yes	Yes	Yes	Yes	Yes	Yes	Retain
373	[373]	2025	Abu-Arqoub, M.A.; Alduweib, E.; Alromema, W.; Titinchi, A.A.	HALDA: An Adaptive IoT Algorithm for Reducing Water Losses in Jordanian Homes	10.1109/ICCIAA65327.2025.11012935	Yes	Yes	Yes	Yes	No	No	Remove
374	[374]	2025	Taeihagh, A.	Governance of Generative AI	10.1093/polsoc/puaf001	Yes	Yes	Yes	Yes	No	No	Remove
375	[375]	2025	Jiang, Y.; Du, J.; Latif, M.Z.; Yue, Y.; Li, Y.; Lu, C.; Li, Y.; Yin, Z.; Ding, X.	Antimicrobial peptides: An important link in the game theory between plants and pathogens	10.1016/j.jare.2025.06.085	Yes	Yes	Yes	Yes	No	No	Remove
376	[376]	2025	Zhang, Y.; Pan, W.	Exploring the Psychological Path of How Digital Literacy Education Alleviates Chatbot Dependency: A Study on Language Professionals Using Structural Equation Modeling	10.1080/10447318.2025.2520936	Yes	Yes	Yes	Yes	No	No	Remove
377	[377]	2025	Costa, D.; Serra, R.	The Role of Communication in Managing Chronic Lower Limb Wounds	10.2147/JMDH.S533416	Yes	Yes	Yes	Yes	No	No	Remove
378	[378]	2025		5th EAI International Conference on Wearables in Healthcare, HealthWear 2024,		Yes	Yes	Yes	Yes	Yes	Yes	Retain
379	[379]	2025	Tomicic, A.	Benchmarking digital labor against Fairwork principles: an (auto)ethnography of chatbot training	10.1007/s00146-025-02421-8	Yes	Yes	Yes	Yes	No	No	Remove
380	[380]	2025	Covarrubias, M.; Pérez, J.E.	Public Servants as Catalysts: Steering the Adoption of Artificial Intelligence		Yes	Yes	Yes	Yes	No	No	Remove
381	[381]	2025	Valdovinos-Chacón, G.; Ríos-Zaldivar, A.; Valle-Cruz, D.; Lara, E.R.	Integrating IoT and YOLO-Based AI for Intelligent Traffic Management in Latin American Cities: Innovative Solution to Improve Urban Mobility		Yes	Yes	Yes	Yes	No	No	Remove
382	[382]	2025	Wang, J.; Chen, W.; Wang, X.; Liu, N.	Stability Analysis System of Functionally Graded Material Beams Based on Machine Learning	10.1016/j.procs.2025.05.135	Yes	Yes	Yes	Yes	No	No	Remove
383	[383]	2025	Qu, M.	A Qualitative Insights of AI Sleep Pods for Stress Relief: Boosting Passenger Well-Being in Chinese Airports	10.4018/IJTHI.381094	Yes	Yes	Yes	Yes	No	No	Remove
384	[384]	2025	Klonek, F.; Parker, S.	Does AI at Work Increase Stress? Text Mining Social Media About Human–AI Team Processes and AI Control	10.1002/job.70000	Yes	Yes	Yes	Yes	No	No	Remove
385	[385]	2025	Verbytska, L.; Babii, I.; Konivitska, T.; Kulchytska, M.; Khlypavka, H.	Emergency Speaking Communication: Experience from the USA and Europe		Yes	Yes	Yes	Yes	No	No	Remove
386	[386]	2025	Lițan, D.-E.	Mental health in the “era” of artificial intelligence: technostress and the perceived impact on anxiety and depressive disorders—an SEM analysis	10.3389/fpsyg.2025.1600013	Yes	Yes	Yes	Yes	No	No	Remove
387	[387]	2025	Kolek, A.	Socio-emotional Determinants of Students’ Attitude to Artificial Intelligence	10.15804/tner.2024.SI.5.10	Yes	Yes	Yes	Yes	No	No	Remove
388	[388]	2025	Wang, D.; Peng, Y.; Haddouk, L.; Vayatis, N.; Vidal, P.-P.	Assessing virtual reality presence through physiological measures: a comprehensive review	10.3389/frvir.2025.1530770	Yes	Yes	Yes	Yes	No	No	Remove
389	[389]	2025	Bansal, V.; Malhotra, M.	ViT-MAD: A novel generative-AI based architecture for diabetic retinopathy detection	10.1109/InCACCT65424.2025.11011377	Yes	Yes	Yes	Yes	No	No	Remove
390	[390]	2025	Jovanović, M.; Jančić, S.	Navigating Artificial Intelligence: A Framework for Ensuring Safe Usage and Data Security through Employee Training		Yes	Yes	Yes	Yes	No	No	Remove
391	[391]	2025	Zhang, J.; Baharudin, A.M.	The impact of artificial intelligence and virtual teachers on students' learning stress and anxiety: A social psychological analysis	10.59429/esp.v10i4.3515	Yes	Yes	Yes	Yes	Yes	Yes	Retain
392	[392]	2025	Zhang, Q.; Siraj, S.B.; Abdul Razak, R.B.	Effects of AI chatbots on EFL students’ critical thinking skills and intrinsic motivation in argumentative writing	10.1080/17501229.2025.2515111	Yes	Yes	Yes	Yes	No	No	Remove
393	[393]	2025	Liu, K.; Devadason, E.; Chen, B.	Psychological preparation of physical education teachers in inner Mongolia before class	10.59429/esp.v10i4.3417	Yes	Yes	Yes	Yes	No	No	Remove
394	[394]	2025	Kunwar, F.B.; Yadav, R.K.; Singh, H.; Tripathi, N.	XAI_MLPCNN: A Novel Explainable AI-Based Deep Learning Framework for Stress Identification	10.3844/jcssp.2025.1156.1167	Yes	Yes	Yes	Yes	No	No	Remove
395	[395]	2025	Akbar, M.N.	Use of artificial intelligence tools by doctoral students: a mixed-methods explanatory-sequential investigation	10.1080/0309877X.2025.2515135	Yes	Yes	Yes	Yes	Yes	Yes	Retain
396	[396]	2025	Wang, N.; Kang, M.	The Role of AI and Voice-Activated Technology in Religious Education in China: Capturing Emotional Depth for Deeper Learning	10.1007/s10943-025-02347-x	Yes	Yes	Yes	Yes	No	No	Remove
397	[397]	2025	Bahi, H.; Dendani, B.	Potato Disease Diagnosis with Symptoms Visualization	10.1109/ISNIB64820.2025.10983570	Yes	Yes	Yes	Yes	No	No	Remove
398	[398]	2025	Phophichit, N.; Kittisobhano, P.; Abhinandavedi, W.; Dhirabhaddo, N.; Penprachoom, N.	SabaiJai: A Buddhist AI Chatbot Innovation for Stress Resilience in Thailand’s Working-Aged Population		Yes	Yes	Yes	Yes	No	No	Remove
399	[399]	2025	Zhao, H.	The effect of the risk of job substitution by AI, digital transformation stress and digital self-efficacy on employee deviant behavior	10.1177/02666669251345458	Yes	Yes	Yes	Yes	No	No	Remove
400	[400]	2025	de Cicco, R.; Elmashhara, M.G.; Silva, S.C.; Hammerschmidt, M.	The impact of providing non-human identity cues about sales agents on consumer responses: the role of social presence and speciesism activation	10.1108/EJM-01-2022-0066	Yes	Yes	Yes	Yes	No	No	Remove
401	[401]	2025	Yaliang, X.; Xin, C.; Song, S.; Dengyi, X.; Rouis, L.; Zichang, T.; Ameish, G.; Gibrata, M.; Bo, W.; Fuli, A.	An Integrated Approach to Complicated Compartments of Strike-Slip Structure and its Application	10.2118/224474-MS	Yes	Yes	Yes	Yes	No	No	Remove
402	[402]	2025	Cross, J.; Kayalackakom, T.; Robinson, R.E.; Vaughans, A.; Sebastian, R.; Hood, R.; Lewis, C.; Devaraju, S.; Honnavar, P.; Naik, S.	Assessing ChatGPT’s Capability as a New Age Standardized Patient: Qualitative Study	10.2196/63353	Yes	Yes	Yes	Yes	No	No	Remove
403	[403]	2025	Chatterjee, P.K.	From Months to Minutes - Artificial Intelligence Achieves It for Structural Design of Fixed Offshore Platforms	10.2118/224458-MS	Yes	Yes	Yes	Yes	No	No	Remove
404	[404]	2025	Kasimovskaya, N.; Fomina, E.; Morugina, O.; Malkina, O.; Zhukova, M.; Biryukova, T.	The Influence of Education Using Artificial Intelligence Technologies on the Formation of Moral Behavior and Self-Efficacy in Medical Students	10.18178/ijiet.2025.15.5.2303	Yes	Yes	Yes	Yes	No	No	Remove
405	[405]	2025	Adeniyi, A.E.; Aworinde, H.O.; Olanloye, O.D.; Awotunde, J.B.; Olorunfemi, B.O.; Falola, P.B.; Babalola, J.	Digital twin for smart wireless sensor networks		Yes	Yes	Yes	Yes	No	No	Remove
406	[406]	2025	Maci, S.M.; Abbiati, S.	Climate Change as a Threat to Global Health. The Perspective of the WHO		Yes	Yes	Yes	Yes	No	No	Remove
407	[407]	2025	Constant, A.; Albarracin, M.; Perin, M.; Thiruvengada, H.; Friston, K.J.	Agentic rulebooks using active inference: an artificial intelligence application for environmental sustainability	10.3389/frsc.2025.1571613	Yes	Yes	Yes	Yes	No	No	Remove
408	[408]	2025	Battal, S.	Impact of artificial intelligence usage on occupational stress: an exploratory study of risk factors and prevention strategies	10.1007/s00146-025-02385-9	Yes	Yes	Yes	Yes	No	No	Remove
409	[409]	2025	Yan Zhao, I.Y.; Leung, A.Y.M.; Huang, Y.; Liu, Y.; Boron, J.B.	A Social Robot in Home Care: Acceptability and Utility Among Community-Dwelling Older Adults	10.1093/geroni/igaf019	Yes	Yes	Yes	Yes	No	No	Remove
410	[410]	2025	Al-Obeidat, N.; Li, Z.	A Multimodal UAV-Based Pipeline for Precision Agriculture: Aerial Stress Detection with YOLO and High-Fidelity Disease Classification Using DeiT	10.1016/j.procs.2025.03.118	Yes	Yes	Yes	Yes	No	No	Remove
411	[411]	2025	Wahab, O.; Adda, M.	Comprehensive Literature Review on Large Language Models and Smart Monitoring Devices for Stress Management	10.1016/j.procs.2025.03.024	Yes	Yes	Yes	Yes	Yes	Yes	Retain
412	[412]	2025	Maste, S.; Shetty, C.; Prabhu, P.; Sharma, R.; Arya, A.	The Language of Hate: An Exploration of Cyberbullying and Hate Speech Using Artificial Intelligence Techniques		Yes	Yes	Yes	Yes	No	No	Remove
413	[413]	2025	Rathod, S.; Sharma, K.; Kulkarni, A.; Gaikwad, R.; Patil, V.	SEDONA: A MENTAL HEALTH TRACKER		Yes	Yes	Yes	Yes	Yes	Yes	Retain
414	[414]	2025	Nefla, D.; Jellouli, S.	Emerging technologies in finance: challenges for a sustainable finance	10.1080/23311975.2025.2495191	Yes	Yes	Yes	Yes	No	No	Remove
415	[415]	2025	Teague, S.J.; Shatte, A.B.R.; Fuller-Tyszkiewicz, M.; Hutchinson, D.M.	User-centred design and evaluation of an mHealth app for fathers’ perinatal mental health: a feasibility, acceptability, and usability study	10.1080/0144929X.2025.2502474	Yes	Yes	Yes	Yes	Yes	Yes	Retain
416	[416]	2025	Lao, Y.; Hirvonen, N.; Larsson, S.	Everyday encounters with deepfakes: young people’s media and information literacy practices with AI-generated media	10.1108/JD-01-2025-0007	Yes	Yes	Yes	Yes	No	No	Remove
417	[417]	2025	Ravesangar, K.; Guan, T.G.; Singh, B.	Leveraging Artificial Intelligence in Mental Health Care Support in Healthcare Industries		Yes	Yes	Yes	Yes	Yes	Yes	Retain
418	[418]	2025	Susskind, R.	HOW TO THINK ABOUT AI: A Guide For The Perplexed		Yes	Yes	Yes	Yes	No	No	Remove
419	[419]	2025	Yang, Q.	Interdisciplinary Research on Art in the AI Era—Trends, Methods and Practices		Yes	Yes	Yes	Yes	No	No	Remove
420	[420]	2025	Raffaghelli, J.E.; Ferrarelli, M.; Rodríguez, N.L.	Slowness as Postdigital Positionality in the Era of Generative AI: A Conversation	10.1007/s42438-025-00554-z	Yes	Yes	Yes	Yes	No	No	Remove
421	[421]	2025	Zhang, Q.; Zuo, J.; Yang, S.	Research on the impact of generative artificial intelligence (GenAI) on enterprise innovation performance: a knowledge management perspective	10.1108/JKM-10-2024-1198	Yes	Yes	Yes	Yes	No	No	Remove
422	[422]	2025	Orji, J.; Chan, G.; Orji, R.	Design, development, and evaluation of an mHealth app to reduce stress and promote happiness through smiling	10.1080/0144929X.2025.2494278	Yes	Yes	Yes	Yes	Yes	Yes	Retain
423	[423]	2025	Zhang, X.; Xu, W.; Xu, Z.; Tong, H.H.Y.; Jiao, X.; Li, K.; Wang, Z.	Diagnosis of Irritant Dermatitis in Colorectal Cancer Postoperative Stoma Patients Using Smartphone Photographs: A Deep Learning Approach	10.2147/JMDH.S515644	Yes	Yes	Yes	Yes	No	No	Remove
424	[424]	2025	Alsumait, L.; AlFarhan, A.; AlHeneidi, H.	AI framework for DRIVE model based mental health detection in text: a case study on how coping strategies are expressed during COVID-19	10.7717/peerj-cs.2828	Yes	Yes	Yes	Yes	No	No	Remove
425	[425]	2025	Alnaber, R.	An “A-eye” to the future of arbitration: a new world or a better world?	10.1093/ijlit/eaaf006	Yes	Yes	Yes	Yes	No	No	Remove
426	[426]	2025	Murdhiono, W.R.; Riska, H.; Khasanah, N.; Wanda, P.	Mentalix: stepping up mental health disorder detection using Gaussian CNN algorithm	10.1007/s42044-025-00265-5	Yes	Yes	Yes	Yes	No	No	Remove
427	[427]	2025	Marwaha, E.B.; Gera, J.; Thareja, R.; Gupta, S.	The Digital Bridge: using Digital Intervention to Understand Psychosocial Correlation between COVID-19 Stress and Sleep Quality in Undergraduate Students Before and After COVID-19	10.2174/0118743501364965250220093932	Yes	Yes	Yes	Yes	No	No	Remove
428	[428]	2025	Bellanger, A.; Matias, I.; Berrocal, A.; Wac, K.	You Are Not You When You Are Tired: The Effects of Ego Depletion on Stress Levels Reporting	10.1007/978-3-031-85572-6_7	Yes	Yes	Yes	Yes	No	No	Remove
429	[429]	2025	Troitskaya, O.V.; Batkhina, A.V.	The Anti-Depression computer program: results of an effectiveness study	10.17759/exppsy.2025180114	Yes	Yes	Yes	Yes	Yes	Yes	Retain
430	[430]	2025	Hsieh, L.-H.; Chen, T.-Y.; Chang, W.-S.; Liu, C.-J.; Deng, C.-P.	The Effectiveness Study of a Chatbot-Assisted Counseling-Skills Course	10.6251/BEP.202503_56(3).0008	Yes	Yes	Yes	Yes	No	No	Remove
431	[431]	2025	Javanmardi, G.; Robles, R.S.	Wireless Channel Prediction Using Artificial Intelligence With Imperfect Datasets	10.1109/OJCOMS.2025.3562795	Yes	Yes	Yes	Yes	No	No	Remove
432	[432]	2025		International Conference on Communication and Applied Technologies, ICOMTA 2024		Yes	Yes	Yes	Yes	No	No	Remove
433	[433]	2025	Daou, A.; Lee, H.	Editorial: Hippocampal function and reinforcement learning	10.3389/fncom.2025.1595369	Yes	Yes	Yes	Yes	No	No	Remove
434	[434]	2025	Li, Y.; Chiu, T.K.F.	The mediating effects of needs satisfaction on the relationship between teacher support and student engagement with generative artificial intelligence (GenAI) chatbots from a self-determination theory (SDT) perspective	10.1007/s10639-025-13574-w	Yes	Yes	Yes	Yes	No	No	Remove
435	[435]	2025	Bu, L.; Hou, Y.; Pan, W.; Chen, H.; Cui, B.; Li, H.	AI vs. traditional navigation systems: enhancing efficiency and reducing cognitive burden for visually impaired users	10.1080/10494820.2025.2492786	Yes	Yes	Yes	Yes	No	No	Remove
436	[436]	2025	Villacrés, G.E.F.; Quinto, W.A.T.; Chaux, L.I.J.; Naranjo, A.A.	Web Application with Facial Recognition of Emotions to Evaluate the Level of Work Stress	10.1007/978-981-96-0426-5_7	Yes	Yes	Yes	Yes	No	No	Remove
437	[437]	2025	Ahmed, F.; Mustafa, H.	AI-Driven Content Consumption: The Impact of Binge-Watching on Traditional Television Viewing in Malaysia	10.17576/JKMJC-2025-4101-14	Yes	Yes	Yes	Yes	No	No	Remove
438	[438]	2025	Bilderback, S.	Screen time addiction and mental health: navigating work-life balance in global careers	10.1108/JSIT-02-2024-0036	Yes	Yes	Yes	Yes	No	No	Remove
439	[439]	2025		14th International Conference on Pattern Recognition Applications and Methods, ICPRAM 2025		Yes	Yes	Yes	Yes	No	No	Remove
440	[440]	2025	Chow, C.W.K.; Yu, C.D.; Ma, J.; Lam, P.P.L.	Application of Environment, Social and Governance (ESG) in Primary Care		Yes	Yes	Yes	Yes	No	No	Remove
441	[441]	2025	Wadan, A.-H.S.; Ahmed, M.A.; Moradikor, N.	Mapping brain neural networks in stress brain connectivity	10.1016/bs.pbr.2025.01.014	Yes	Yes	Yes	Yes	No	No	Remove
442	[442]	2025	Hyder, N.; Raza, M.L.	Stress and the gut microbiota-brain axis	10.1016/bs.pbr.2025.01.002	Yes	Yes	Yes	Yes	No	No	Remove
443	[443]	2025	Tanwar, N.; Dey, R.; Kumar, S.; Tanwar, L.K.	IoT based pulse rate monitor powered with energy harvester	10.1109/SETCOM64758.2025.10932366	Yes	Yes	Yes	Yes	No	No	Remove
444	[444]	2025	Abdullah Sani, H.A.; Jaafar, N.I.	A bibliometric and content analysis of internet of things (IoT) in the public sector	10.1108/JSTPM-04-2024-0154	Yes	Yes	Yes	Yes	No	No	Remove
445	[445]	2025	Pavlidis, G.	Empowering sustainable finance with artificial intelligence: a framework for responsible implementation		Yes	Yes	Yes	Yes	No	No	Remove
446	[446]	2025	Tong, S.T.; DeTone, A.; Frederick, A.; Odebiyi, S.	What are we telling our students about AI? An exploratory analysis of university instructors’ generative AI syllabi policies	10.1080/03634523.2025.2477479	Yes	Yes	Yes	Yes	No	No	Remove
447	[447]	2025	Tekaev, V.; Amicis, R.	AI-Informed Interactive Task Guidance in Augmented Reality	10.5220/0013187800003912	Yes	Yes	Yes	Yes	No	No	Remove
448	[448]	2025	Resch, M.S.; Nagelmann, E.; Bellhäuser, H.	Measuring appreciation made EA-SI-the development of a short scale to measure experienced appreciation in social interactions at work	10.3389/fpsyg.2025.1465512	Yes	Yes	Yes	Yes	No	No	Remove
449	[449]	2025	Dorai, M.; Abdellaoui, M.; Douh, B.; Ali, A.	Estimate Reference Evapotranspiration Using Machine Learning Methods	10.5220/0013131800003890	Yes	Yes	Yes	Yes	No	No	Remove
450	[450]	2025	Kathrine Kollerup, N.; Johansen, S.S.; Tolsgaard, M.G.; Lønborg Friis, M.; Skov, M.B.; van Berkel, N.	Clinical needs and preferences for AI-based explanations in clinical simulation training	10.1080/0144929X.2024.2334852	Yes	Yes	Yes	Yes	No	No	Remove
451	[451]	2025	Nowacki, A.; Sitek, W.; Rybiński, H.	LLM-based classifiers for discovering mental disorders	10.1007/s10844-025-00934-8	Yes	Yes	Yes	Yes	No	No	Remove
452	[452]	2025	Mirabi, S.; Ofoghi, B.; Yearwood, J.; Mollá-Aliod, D.; Mak-Hau, V.	Investigating Answer Validation Using Noise Identification and Classification in Goal-Oriented Dialogues	10.5220/0013304000003890	Yes	Yes	Yes	Yes	No	No	Remove
453	[453]	2025	Yong, S.C.	Integrating Emotional AI into Mobile Apps with Smart Home Systems for Personalized Mental Wellness	10.1007/s41347-025-00508-z	Yes	Yes	Yes	Yes	Yes	Yes	Retain
454	[454]	2025	Arranz-García, O.; García, M.D.C.R.; Alonso-Secades, V.	PERCEPTIONS, STRATEGIES, AND CHALLENGES OF TEACHERS IN THE INTEGRATION OF ARTIFICIAL INTELLIGENCE IN PRIMARY EDUCATION: A SYSTEMATIC REVIEW	10.28945/5458	Yes	Yes	Yes	Yes	No	No	Remove
455	[455]	2025	Arjun, E.; Singh, P.	Future Directions in Digital Forensics and Cybersecurity		Yes	Yes	Yes	Yes	No	No	Remove
456	[456]	2025	Oļeiņiks, R.; Solodovņikova, D.	Real-Time Phone Fraud Detection and Prevention Based on Artificial Intelligence Tools	10.22364/bjmc.2025.13.1.14	Yes	Yes	Yes	Yes	No	No	Remove
457	[457]	2025	da Silva, C.T.; Yanagi Júnior, T.Y.; de Bettio, R.W.; Bahuti, M.	Design of wireless web-based multiplatform system for thermal environmental control of broiler facilities using fuzzy set theory	10.1590/0001-3765202520240032	Yes	Yes	Yes	Yes	No	No	Remove
458	[458]	2025	Bundgaard, K.; Møller, A.K.	Generative AI in Foreign Language Education: Student Use and Perspectives	10.1007/978-3-031-85663-1_8	Yes	Yes	Yes	Yes	No	No	Remove
459	[459]	2025	Liang, H.-Y.; Hsu, K.-C.; Chien, S.-Y.; Yeh, C.-Y.; Sun, T.-H.; Liu, M.-H.; Ng, K.K.	Deep learning analysis of exercise stress electrocardiography for identification of significant coronary artery disease	10.3389/frai.2025.1496109	Yes	Yes	Yes	Yes	No	No	Remove
460	[460]	2025	Puranik, P.; Pethe, R.	Introduction to Explainable AI in EEG Signal Processing: A Review		Yes	Yes	Yes	Yes	No	No	Remove
461	[461]	2025	Uma Maheswari, U.M.K.; Muthukumaran, A.M.J.; Vijayalakshmi, V.; Shobana, S.; Kalpana, K.A.	Explainability and Regulatory Compliance in Healthcare: Bridging the Gap for Ethical XAI Implementation		Yes	Yes	Yes	Yes	No	No	Remove
462	[462]	2025	Kanwal, A.	Exploring the Impact of ChatGPT on Psychological Factors in Learning English Writingamong Undergraduate Students	10.5430/wjel.v15n3p404	Yes	Yes	Yes	Yes	No	No	Remove
463	[463]	2025	Dutta, D.; Raut, A.; Samantaray, S.; Rana, A.	The Revolutionary Potential of Technology for Empowering Individuals with Autism	10.1007/978-981-96-0147-9_2	Yes	Yes	Yes	Yes	No	No	Remove
464	[464]	2025	Yimer, H.L.; Cristani, M.; Workneh, T.C.; Tomazzoli, C.	AI-Driven Nitrogen Stress Management in Cereal Crops via Drone Technology	10.1007/978-981-97-6469-3_5	Yes	Yes	Yes	Yes	No	No	Remove
465	[465]	2025		18th International KES Conference on Agents and Multi-Agent Systems: Technologies and Applications, KES-AMSTA 2024		Yes	Yes	Yes	Yes	No	No	Remove
466	[466]	2025	Zheng, H.; Chen, D.; Zhong, Z.; Li, Z.; Yuan, M.; Zhang, Z.; Zhou, X.; Zhu, G.; Sun, H.; Sun, L.	Behavioral tests for the assessment of social hierarchy in mice	10.3389/fnbeh.2025.1549666	Yes	Yes	Yes	Yes	No	No	Remove
467	[467]	2025	Ben Ezzdine, L.; Dhahbi, W.; Dergaa, I.; Ceylan, H.İ.; Guelmami, N.; Ben Saad, H.; Chamari, K.; Stefanica, V.; EL Omri, A.	Physical activity and neuroplasticity in neurodegenerative disorders: a comprehensive review of exercise interventions, cognitive training, and AI applications	10.3389/fnins.2025.1502417	Yes	Yes	Yes	Yes	No	No	Remove
468	[468]	2025	Alharbi, B.F.	The role of artificial intelligence and transformational leadership in the digital era: A study in Saudi Arabia	10.53894/ijirss.v8i1.4932	Yes	Yes	Yes	Yes	No	No	Remove
469	[469]	2024	Arora, A.; Sharma, S.	Machine learning in the healthcare sector		Yes	Yes	Yes	Yes	No	No	Remove
470	[470]	2024	Lamsellak, O.; Hdid, J.; Benlghazi, A.; Chetouani, A.; Benali, A.	Multi-Approach Learning with Embedded Sensors Application in Gesture Recognition	10.3991/ijim.v18i24.48785	Yes	Yes	Yes	Yes	No	No	Remove
471	[471]	2024	Munarini, M.; Brusseau, J.; Angeli, L.	Equitable AI Audits: Evaluating the evaluators in today's world	10.1145/3680127.3680140	Yes	Yes	Yes	Yes	No	No	Remove
472	[472]	2024		Proceedings of 2024 International Conference on Smart Healthcare and Wearable Intelligent Devices, SHWID 2024		Yes	Yes	Yes	Yes	No	No	Remove
473	[473]	2024	Prakash, N.; Bhardwaj, M.; Jindal, P.	Revolutionizing marketing management: Navigating the era of new age technologies		Yes	Yes	Yes	Yes	No	No	Remove
474	[474]	2024	Kang, J.; Shin, H.; Kang, C.	Hospitality labor leakage and dynamic turnover behaviors in the age of artificial intelligence and robotics	10.1108/JHTT-12-2023-0411	Yes	Yes	Yes	Yes	No	No	Remove
475	[475]	2024	Lloyd, C.; Lemoine, L.L.; Al-Shaikh, R.; Ly, K.T.; Kayan, H.; Perera, C.; Pham, N.	Stress-GPT: Stress detection with an EEG-based foundation model	10.1145/3636534.3698121	Yes	Yes	Yes	Yes	Yes	Yes	Retain
476	[476]	2024	Verma, S.; Singh, V.; Tudoran, A.A.; Bhattacharyya, S.S.	Elevating employees’ psychological responses and task performance through responsible artificial intelligence	10.1108/ITP-05-2023-0431	Yes	Yes	Yes	Yes	No	No	Remove
477	[477]	2024	Tobbin, R.A.; Cardin, V.S.G.	ELIZA EFFECT: IMPLICATIONS OF ANTHROPOMORPHIC PROJECTION ON PSYCHIC INTEGRITY IN THE FACE OF THE USE OF CHATBOTS FOR MENTAL HEALTH CARE	10.12662/2447-6641oj.v22i41.p272-308.2024	Yes	Yes	Yes	Yes	No	No	Remove
478	[478]	2024	Lawniczak, L.; Distler, T.	Targeting Tail Latency in Replicated Systems with Proactive Rejection	10.1145/3652892.3700775	Yes	Yes	Yes	Yes	No	No	Remove
479	[479]	2024	Jimenez-Galina, A.; Olmos-Sánchez, K.; Aracely Maldonado-Macias, A.; Licona-Olmos, J.; Sánchez-Solís, P.	Exploring Empirical-Theoretical Approaches for Conceptualizing and Specifying Cognitive Solutions in Complex Informally Structured Domains	10.1134/S0361768824700725	Yes	Yes	Yes	Yes	No	No	Remove
480	[480]	2024	AlAqlobi, O.; Alduais, A.; Alasmari, M.; Qasem, F.	Artificial Intelligence in Language Acquisition: A Balancing Act of Potential and Challenges	10.30564/fls.v6i6.7524	Yes	Yes	Yes	Yes	No	No	Remove
481	[481]	2024	Singh, A.R.; Rangu, R.S.; Reddy Madhavi, K.R.; Alsaif, F.; Bajaj, M.; Zaitsev, I.	Optimizing demand response and load balancing in smart EV charging networks using AI integrated blockchain framework	10.1038/s41598-024-82257-2	Yes	Yes	Yes	Yes	No	No	Remove
482	[482]	2024	Ji, H.; Hwang, I.; Kim, J.; Lee, S.; Lee, W.	Leveraging feature extraction and risk-based clustering for advanced fault diagnosis in equipment	10.1371/journal.pone.0314931	Yes	Yes	Yes	Yes	No	No	Remove
483	[483]	2024	Tymoshchuk, D.; Yasniy, O.; Maruschak, P.; Iasnii, V.; Didych, I.	Loading Frequency Classification in Shape Memory Alloys: A Machine Learning Approach	10.3390/computers13120339	Yes	Yes	Yes	Yes	No	No	Remove
484	[484]	2024	Imran, M.; Qureshi, S.H.; Hussain Qureshi, A.H.; Almusharraf, N.	Classification of English Words into Grammatical Notations Using Deep Learning Technique	10.3390/info15120801	Yes	Yes	Yes	Yes	No	No	Remove
485	[485]	2024	Russo, S.; Fiani, F.; Napoli, C.	Remote Eye Movement Desensitization and Reprocessing Treatment of Long-COVID- and Post-COVID-Related Traumatic Disorders: An Innovative Approach	10.3390/brainsci14121212	Yes	Yes	Yes	Yes	No	No	Remove
486	[486]	2024	Agyemang, E.; Ofori-Dua, K.; Dwumah, P.; Forkuor, J.B.	Towards responsible resource utilization: A review of sustainable vs. unsustainable reuse of wood waste	10.1371/journal.pone.0312527	Yes	Yes	Yes	Yes	No	No	Remove
487	[487]	2024	Jiang, Y.; Fu, X.; Wang, J.; Liu, Q.; Wang, X.; Liu, P.; Fu, R.; Shi, J.; Wu, Y.	Enhancing medical education with chatbots: a randomized controlled trial on standardized patients for colorectal cancer	10.1186/s12909-024-06530-8	Yes	Yes	Yes	Yes	No	No	Remove
488	[488]	2024	Amoroso, M.P.	Intelligent Borders: Exploring the Suitability of Artificial Intelligence Systems in Refugee Status Determination Under International Law	10.1093/rsq/hdae021	Yes	Yes	Yes	Yes	No	No	Remove
489	[489]	2024	Lin, Q.; Li, T.; Shakeel, P.M.; Samuel, R.D.J.	RETRACTED ARTICLE: Advanced artificial intelligence in heart rate and blood pressure monitoring for stress management (Journal of Ambient Intelligence and Humanized Computing, (2021), 12, 3, (3329-3340), 10.1007/s12652-020-02650-3)	10.1007/s12652-024-04916-6	Yes	Yes	Yes	Yes	No	No	Remove
490	[490]	2024	Ali, T.; Ur Rehman, S.U.; Ali, S.; Mahmood, K.; Obregon, S.A.; Iglesias, R.C.; Khurshaid, T.; Ashraf, I.	Smart agriculture: utilizing machine learning and deep learning for drought stress identification in crops	10.1038/s41598-024-74127-8	Yes	Yes	Yes	Yes	No	No	Remove
491	[491]	2024	Sadia, H.; Qureshi, I.Z.; Naveed, M.; Aziz, T.; Alharbi, M.; Alasmari, A.F.; Albekairi, T.H.	Natural AI-based drug designing by modification of ascorbic acid and curcumin to combat buprofezin toxicity by using molecular dynamics study	10.1038/s41598-024-79275-5	Yes	Yes	Yes	Yes	No	No	Remove
492	[492]	2024	Cambay, V.Y.; Taşci, I.; Taşçı, G.; Hajiyeva, R.; Doğan, S.; Tuncer, T.	QuadTPat: Quadruple Transition Pattern-based explainable feature engineering model for stress detection using EEG signals	10.1038/s41598-024-78222-8	Yes	Yes	Yes	Yes	No	No	Remove
493	[493]	2024	Sharrack, N.; Knott, K.D.; Gulsin, G.S.; Kotecha, T.; Brown, L.A.E.; Yeo, J.L.; Porcari, A.; Adam, R.D.; Thirunavukarasu, S.; Chowdhary, A.	Metformin associates with higher myocardial perfusion reserve and survival in type 2 diabetes mellitus patients	10.1038/s41598-024-77280-2	Yes	Yes	Yes	Yes	No	No	Remove
494	[494]	2024	Marzouglal, M.; Souahlia, A.; Bessissa, L.; Mahi, D.; Rabehi, A.; Alharthi, Y.Z.; Kumsa, A.K.; Aymen, A.; Al-Harthi, M.M.; Ghoneim, S.S.M.	Prediction of power conversion efficiency parameter of inverted organic solar cells using artificial intelligence techniques	10.1038/s41598-024-77112-3	Yes	Yes	Yes	Yes	No	No	Remove
495	[495]	2024	Jung, H.; Yeo, C.; Jang, E.; Chang, Y.; Song, C.	Machine-learning-based diabetes classification method using blood flow oscillations and Pearson correlation analysis of feature importance	10.1088/2632-2153/ad861d	Yes	Yes	Yes	Yes	No	No	Remove
496	[496]	2024	Jin, G.; Jiang, J.; Liao, H.	The work affective well-being under the impact of AI	10.1038/s41598-024-75113-w	Yes	Yes	Yes	Yes	No	No	Remove
497	[497]	2024	Pichandi, S.; Balasubramanian, G.; Chakrapani, V.	Hybrid deep models for parallel feature extraction and enhanced emotion state classification	10.1038/s41598-024-75850-y	Yes	Yes	Yes	Yes	No	No	Remove
498	[498]	2024	Zhao, H.; Yuan, B.; Song, Y.	Employees’ perception of generative artificial intelligence and the dark side of work outcomes	10.1016/j.jhtm.2024.10.007	Yes	Yes	Yes	Yes	No	No	Remove
499	[499]	2024	Zahir, A.; Ali, Z.; Al-Shamayleh, A.S.; Bas, S.R.A.; Mahmood, B.; Al-Ghushami, A.H.; Adnan, R.; Adnan, A.	Enhanced climate change resilience on wheat anther morphology using optimized deep learning techniques	10.1038/s41598-024-74875-7	Yes	Yes	Yes	Yes	No	No	Remove
500	[500]	2024	Gao, K.; Zamanpour, A.	How can AI-integrated applications affect the financial engineers’ psychological safety and work-life balance: Chinese and Iranian financial engineers and administrators’ perspectives	10.1186/s40359-024-02041-9	Yes	Yes	Yes	Yes	Yes	Yes	Retain
501	[501]	2024	Xu, X.; Wang, Z.; Zhang, W.; Guo, J.; Wei, W.; Zhang, M.; Ding, X.; Liu, X.; Yang, Q.; Wang, K.	Behavioral observation and assessment protocol for language and social-emotional development study in children aged 0–6: the Chinese baby connectome project	10.1186/s40359-024-02031-x	Yes	Yes	Yes	Yes	No	No	Remove
502	[502]	2024	Subba, B.; Toufiq, M.; Omi, F.; Yurieva, M.; Khan, T.; Rinchai, D.; Palucka, K.; Chaussabel, D.	Human-augmented large language model-driven selection of glutathione peroxidase 4 as a candidate blood transcriptional biomarker for circulating erythroid cells	10.1038/s41598-024-73916-5	Yes	Yes	Yes	Yes	No	No	Remove
503	[503]	2024	Zhou, Q.; Chen, K.; Cheng, S.	Bringing employee learning to AI stress research: A moderated mediation model	10.1016/j.techfore.2024.123773	Yes	Yes	Yes	Yes	No	No	Remove
504	[504]	2024	Chua, J.Y.X.; Choolani, M.; Chee, C.Y.I.; Yi, H.; Chan, Y.H.; Lalor, J.G.; Chong, Y.S.; Shorey, S.	The effectiveness of Parentbot - a digital healthcare assistant - on parenting outcomes: A randomized controlled trial	10.1016/j.ijnurstu.2024.104906	Yes	Yes	Yes	Yes	Yes	Yes	Retain
505	[505]	2024	Bhavsar, P.; Shah, P.; Sinha, S.; Kumar, D.	Correction to: Musical Neurofeedback Advancements, Feedback Modalities, and Applications: A Systematic Review (Applied Psychophysiology and Biofeedback, (2024), 49, 3, (347-363), 10.1007/s10484-024-09647-0)	10.1007/s10484-024-09665-y	No	No	No	No	No	No	Remove
506	[506]	2024	Koteeswaran, K.; Malarvizhi, M.; Nair, R.R.; Periyasamy, S.; Jhaveri, R.H.; Balusamy, B.; Selvarajan, S.	ERABiLNet: enhanced residual attention with bidirectional long short-term memory	10.1038/s41598-024-71299-1	Yes	Yes	Yes	Yes	No	No	Remove
507	[507]	2024	Shen, Y.; Guo, H.	“I feel AI is neither too good nor too bad”: Unveiling Chinese EFL teachers’ perceived emotions in generative AI-Mediated L2 classes	10.1016/j.chb.2024.108429	Yes	Yes	Yes	Yes	No	No	Remove
508	[508]	2024	Mylostyvyi, R.; Sejian, V.; Souza-Junior, J.B.F.; Wrzecińska, M.; Za, T.; Chernenko, О.; Pryshedko, V.; Suslova, N.; Chabanenko, D.; Hoffmann, G.	Digitalisation opportunities for livestock welfare monitoring with a focus on heat stress	10.31893/multirev.2024300	Yes	Yes	Yes	Yes	No	No	Remove
509	[509]	2024	Caffyn Yuste, P.; Iglesias Martínez, J.A.; Sanchis de Miguel, M.A.	Simulation-based evaluation of model-free reinforcement learning algorithms for quadcopter attitude control and trajectory tracking	10.1016/j.neucom.2024.128362	Yes	Yes	Yes	Yes	No	No	Remove
510	[510]	2024	Singh, A.; Rangu, R.S.; Bajaj, M.; Khadse, C.B.; Zaitsev, I.	Machine learning-based energy management and power forecasting in grid-connected microgrids with multiple distributed energy sources	10.1038/s41598-024-70336-3	Yes	Yes	Yes	Yes	No	No	Remove
511	[511]	2024	Ain, N.; Naveed, M.; Aziz, T.; Shabbir, M.A.; Al-Asmari, F.; Abdi, G.; Sameeh, M.Y.; Alhhazmi, A.A.	Mix-match synthesis of nanosynbiotics from probiotics and prebiotics to counter gut dysbiosis via AI integrated formulation profiling	10.1038/s41598-024-69515-z	Yes	Yes	Yes	Yes	No	No	Remove
512	[512]	2024	Akbari, M.; Sabouri, H.; Sajadi, S.J.; Yarahmadi, S.; Ahangar, L.	Classification and prediction of drought and salinity stress tolerance in barley using GenPhenML	10.1038/s41598-024-68392-w	Yes	Yes	Yes	Yes	No	No	Remove
513	[513]	2024	Chen, Y.-K.; Wu, P.-H.; Wu, P.-Y.; Tsai, Y.-C.; Chiu, Y.-W.; Chang, J.-M.; Hung, C.-H.; Chih-Da, C.-D.; Kuo, C.-H.; Tseng, Y.-C.	Sex differences in the association of long-term exposure to heat stress on kidney function in a large Taiwanese population study	10.1038/s41598-024-65741-7	Yes	Yes	Yes	Yes	No	No	Remove
514	[514]	2024	Tripathi, S.; Bachmann, N.; Brunner, M.; Rizk, Z.; Jodlbauer, H.	Assessing the current landscape of AI and sustainability literature: identifying key trends, addressing gaps and challenges	10.1186/s40537-024-00912-x	Yes	Yes	Yes	Yes	No	No	Remove
515	[515]	2024	Bors, S.; Abler, D.; Dietz, M.; Andrearczyk, V.; Fageot, J.; Nicod-Lalonde, M.; Schaefer, N.; deKemp, R.; Kamani, C.H.; Prior, J.O.	Comparing various AI approaches to traditional quantitative assessment of the myocardial perfusion in [82Rb] PET for MACE prediction	10.1038/s41598-024-60095-6	Yes	Yes	Yes	Yes	No	No	Remove
516	[516]	2024	Viswan, V.; Noushath, N.; Mahmud, M.	Interpreting artificial intelligence models: a systematic review on the application of LIME and SHAP in Alzheimer’s disease detection	10.1186/s40708-024-00222-1	Yes	Yes	Yes	Yes	No	No	Remove
517	[517]	2024	Yu, W.; Zhang, Y.; Xianyu, Y.; Cheng, D.	Stressors, emotions, and social support systems among respiratory nurses during the Omicron outbreak in China: a qualitative study	10.1186/s12912-024-01856-6	Yes	Yes	Yes	Yes	No	No	Remove
518	[518]	2024	Zhang, J.; Wan, C.; Wang, J.; Chen, C.; Wang, T.; Zhang, R.; Guo, H.	Research on the "shape-performance-control" integrated digital twin system for boom-type roadheaders	10.1038/s41598-024-56539-8	Yes	Yes	Yes	Yes	No	No	Remove
519	[519]	2024	Eminaga, O.; Abbas, M.; Kunder, C.; Tolkach, Y.; Han, R.; Brooks, J.D.; Nolley, R.; Semjonow, A.; Boegemann, M.; West, R.	Critical evaluation of artificial intelligence as a digital twin of pathologists for prostate cancer pathology	10.1038/s41598-024-55228-w	Yes	Yes	Yes	Yes	No	No	Remove
520	[520]	2024	Onyelowe, K.C.; Yaulema Castañeda, J.L.; Adam, A.F.H.; Ñacato Estrella, D.R.; Nakkeeran, N.	Prediction of steel plate-based damper for improving the behavior of concentrically braced frames based on RSM and ML approaches for sustainable structures	10.1038/s41598-024-54845-9	Yes	Yes	Yes	Yes	No	No	Remove
521	[521]	2024	Woźniak, E.; Broncel, M.; Woźniak, A.; Satała, J.; Pawlos, A.; Bukowska, B.; Gorzelak-Pabis̈, P.	Lipoprotein(a) is associated with DNA damage in patients with heterozygous familial hypercholesterolemia	10.1038/s41598-024-52571-w	Yes	Yes	Yes	Yes	No	No	Remove
522	[522]	2024	Jiang, S.; Li, Y.; Firouzi, F.; Chakrabarty, K.	Federated clustered multi-domain learning for health monitoring	10.1038/s41598-024-51344-9	Yes	Yes	Yes	Yes	No	No	Remove
523	[523]	2024	Yang, H.; Li, X.; Fu, K.; Shang, W.; Sun, K.; Yang, Z.; Hu, G.; Tan, P.	Behavioral description of lithium-ion batteries by multiphysics modeling	10.1016/j.decarb.2024.100076	Yes	Yes	Yes	Yes	No	No	Remove
524	[524]	2024	Xie, F.; Lu, T.; Meng, S.; Liu, M.	GPTFF: A high-accuracy out-of-the-box universal AI force field for arbitrary inorganic materials	10.1016/j.scib.2024.08.039	Yes	Yes	Yes	Yes	No	No	Remove
525	[525]	2024	Patvardhan, N.; Ranade, M.; Khatwani, R.	Examining the accessibility of ChatGPT for competency-based personalised learning for specially-abled people	10.1108/IJILT-04-2024-0066	Yes	Yes	Yes	Yes	No	No	Remove
526	[526]	2024	Islam, M.; Takeuchi, Y.	Two-Way Human-Like Navigation System Using Large Language Models	10.1145/3687272.3690908	Yes	Yes	Yes	Yes	No	No	Remove
527	[527]	2024	Alhawsaw, F.F.; Alghamdi, A.S.; Al-Mutairi, A.M.; Alomireen, S.H.; Alanazi, F.A.; Alrizqi, M.A.M.; Alhaiz, M.A.; Alsakran, F.H.; Alharthi, A.T.; Balhareth, F.M.	Comprehensive Study of Technological Integration in General Healthcare Services and Retention and Burnout Solutions	10.62754/joe.v3i8.5446	Yes	Yes	Yes	Yes	No	No	Remove
528	[528]	2024	Limna, P.; Kraiwanit, T.	Assessing the Determinants of Generative AI Integration: A Study on Google’s Gemini Adoption Among Thai University Students	10.53761/7zmssq60	Yes	Yes	Yes	Yes	No	No	Remove
529	[529]	2024		ICMI 2024 - Proceedings of the 26th International Conference on Multimodal Interaction		Yes	Yes	Yes	Yes	No	No	Remove
530	[530]	2024	Naber, M.; Houben, S.I.M.; Brouwer, A.-M.	Assessing last month's stress levels with an automated facial behavior scan	10.1016/j.actpsy.2024.104645	Yes	Yes	Yes	Yes	No	No	Remove
531	[531]	2024	Saleem, O.; Iqbal, J.	Blood-glucose regulator design for diabetics based on LQIR-driven Sliding-Mode-Controller with self-adaptive reaching law	10.1371/journal.pone.0314479	Yes	Yes	Yes	Yes	No	No	Remove
532	[532]	2024	Zhang, W.; Liu, W.; Wang, L.; Yu, P.; Song, X.; Yao, Y.; Liu, X.; Meng, X.	Effects of water stress on secondary metabolism of Panax ginseng fresh roots	10.1371/journal.pone.0312023	Yes	Yes	Yes	Yes	No	No	Remove
533	[533]	2024	Hatum, P.S.; McMahon, K.; Mengersen, K.; McWhorter, J.K.; Wu, P.P.-Y.	In hot water: Uncertainties in projecting marine heatwaves impacts on seagrass meadows	10.1371/journal.pone.0298853	Yes	Yes	Yes	Yes	No	No	Remove
534	[534]	2024	Liu, J.J.W.; Ein, N.; Gervasio, J.; Easterbrook, B.; Nouri, M.S.; Nazarov, A.; Richardson, J.D.	Usability and agreement of the SWIFT-ActiveScreener systematic review support tool: Preliminary evaluation for use in clinical research	10.1371/journal.pone.0291163	Yes	Yes	Yes	Yes	No	No	Remove
535	[535]	2024	Courau, J.	Assessment of the 1st ray mobility	10.1016/j.revpod.2024.10.008	Yes	No	No	No	No	No	Remove
536	[536]	2024	Gupta, P.; Lakhera, G.; Sharma, M.	Examining the impact of artificial intelligence on employee performance in the digital era: An analysis and future research direction	10.1016/j.hitech.2024.100520	Yes	Yes	Yes	Yes	No	No	Remove
537	[537]	2024	Koru, M.; Canbolat, G.; Daricik, F.; Karahan, O.; Etli, M.; Korkmaz, E.	Investigation of Rupture Risk of Thoracic Aortic Aneurysms via Fluid–Structure Interaction and Artificial Intelligence Method	10.1007/s13369-024-08810-3	Yes	Yes	Yes	Yes	No	No	Remove
538	[538]	2024	Wang, S.-M.; Chen, T.-H.	Participatory Artificial Intelligence Generated Music for Pressure Healing		Yes	Yes	Yes	Yes	No	No	Remove
539	[539]	2024	Zhang, K.; Llamzon, R.; Tseng, C.-L.; Chen, W.	The Effect of AI-delivered Patient Education on Patients' Willingness to Participate in Hand Hygiene: The Mediating Role of Role Stress	10.1145/3695652.3695714	Yes	Yes	Yes	Yes	No	No	Remove
540	[540]	2024	Nayak, M.; Tiyadi, J.	Social welfare and artificial intelligence's role: A comprehensive summary of the study		Yes	Yes	Yes	Yes	No	No	Remove
541	[541]	2024	Karahanoǧlu, A.; Turmo Vidal, L.T.; Harrison, D.; Steane, J.; Ekhtiar, T.; Almeida, T.; Vallgårda, A.; Balaam, M.	Life in Transitions: The Role of Technology in Supporting Well-being in the Heart of Change	10.1145/3677045.3685470	Yes	Yes	Yes	Yes	No	No	Remove
542	[542]	2024		ISWC 2024 - Proceedings of the 2024 ACM International Symposium on Wearable Computers		Yes	Yes	Yes	Yes	No	No	Remove
543	[543]	2024	Huang, J.-W.; Chen, Y.-M.; You, C.-W.	Music Diary: Using ChatGPT to Craft Interactive Diaries with Emotional Music for Reflection and Sharing Real-life Emotions	10.1145/3675094.3677550	Yes	Yes	Yes	Yes	Yes	Yes	Retain
544	[544]	2024	Chagas, L.A.; Penna, J.C.T.; Gonçalves, J.F.; Elias, L.L.K.; Antunes-Rodrigues, J.; Ruginsk, S.G.	Acute rimonabant treatment prevents anhedonia and memory loss in rats submitted to mild restraint stress	10.1016/j.bbr.2024.115175	Yes	Yes	Yes	Yes	No	No	Remove
545	[545]	2024	Jirandehi, A.B.; Sajadi, S.M.	Co-Citation Analysis and Co-Occurrence Analysis of Resilience Keywords in StartUps	10.22070/rsci.2024.17648.1667	Yes	Yes	Yes	Yes	No	No	Remove
546	[546]	2024	Galon, D.I.	The impact of distance learning on tourism and hospitality education during the SARS-CoV-2 pandemic in Region VI, Western Visayas	10.21833/ijaas.2024.10.001	Yes	Yes	Yes	Yes	No	No	Remove
547	[547]	2024	Leocádio, D.; Malheiro, L.; Reis, J.	Artificial Intelligence in Auditing: A Conceptual Framework for Auditing Practices	10.3390/admsci14100238	Yes	Yes	Yes	Yes	No	No	Remove
548	[548]	2024	Slimi, Z.; Villarejo Carballido, B.	Unveiling the Potential: Experts' Perspectives on Artificial Intelligence Integration in Higher Education	10.12973/eu-jer.13.4.1477	Yes	Yes	Yes	Yes	No	No	Remove
549	[549]	2024	Ihueze, C.C.; Okafor, C.E.; Omeiza, O.E.	Robust Design and Intelligent Modelling of Organic-Based Composites for Armoury Applications	10.1007/s42979-024-03199-0	Yes	Yes	Yes	Yes	No	No	Remove
550	[550]	2024	Pagán-Garbín, I.; Méndez, I.; Martínez-Ramón, J.P.	Exploration of stress, burnout and technostress levels in teachers. Prediction of their resilience levels using an artificial neuronal network (ANN)	10.1016/j.tate.2024.104717	Yes	Yes	Yes	Yes	No	No	Remove
551	[551]	2024	Gao, M.; Lou, W.	The evolutionary paths of clinical psychology studies in the United States: A bibliometrics illustration of 69k publications	10.1002/jclp.23726	Yes	Yes	Yes	Yes	No	No	Remove
552	[552]	2024	Park, J.H.; Na, M.G.	Estimation of residual stress in dissimilar metals welding using deep fuzzy neural networks with rule-dropout	10.1016/j.net.2024.05.018	Yes	Yes	Yes	Yes	No	No	Remove
553	[553]	2024	Nemec Zlatolas, L.; Welzer Družovec, T.; Lhotská, L.	Data breaches in healthcare: security mechanisms for attack mitigation	10.1007/s10586-024-04507-2	Yes	Yes	Yes	Yes	No	No	Remove
554	[554]	2024	Yao, N.; Ma, C.; Dou, R.; Shen, C.; Yuan, Y.; Li, W.; Qu, J.	Exploring the link between vitamin D deficiency and obstructive sleep apnea: A comprehensive review	10.1111/jsr.14166	Yes	Yes	Yes	Yes	No	No	Remove
555	[555]	2024	Chukwuma, I.F.; Okafor, K.C.; Apeh, V.O.; Nworah, F.N.; Odo, C.P.; Okafor, I.P.; Anoh, K.; Okoronkwo, O.C.	Utilizing mechatronic agilent gas chromatography to validate therapeutic efficacy of Combretum paniculatum against oxidative stress and inflammation	10.1016/j.heliyon.2024.e36586	Yes	Yes	Yes	Yes	No	No	Remove
556	[556]	2024	Ngai, J.	BRAIN @ 10: A decade of innovation	10.1016/j.neuron.2024.09.007	Yes	Yes	Yes	Yes	No	No	Remove
557	[557]	2024	Liu, Y.; Cao, H.; Xia, Y.; Li, D.; Yan, J.; Yang, J.; Sun, J.; Wang, Y.; Zhang, F.	Lifestyle-medicine strategy for improving outcome of cancer patients (LIOC): Study protocol for a real-world cohort study	10.1097/PN9.0000000000000080	Yes	Yes	Yes	Yes	No	No	Remove
558	[558]	2024	Christakakis, P.; Giakoumoglou, N.; Kapetas, D.; Tzovaras, D.; Pechlivani, E.-M.	Vision Transformers in Optimization of AI-Based Early Detection of Botrytis cinerea	10.3390/ai5030063	Yes	Yes	Yes	Yes	No	No	Remove
559	[559]	2024	Lee, S.S.; Moore, R.L.	Harnessing Generative AI (GenAI) for Automated Feedback in Higher Education: A Systematic Review	10.24059/olj.v28i3.4593	Yes	Yes	Yes	Yes	No	No	Remove
560	[560]	2024	Hengelaar, A.H.; Verdonk, P.; van Hartingsveldt, M.; Abma, T.	A sense of injustice in care networks: An intersectional exploration of the collaboration between professionals and carers with a migration background.	10.1016/j.socscimed.2024.117169	Yes	Yes	Yes	Yes	No	No	Remove
561	[561]	2024	Yang, Y.; Chi, M.; Bi, X.; Xu, Y.	How does the anthropomorphism of service robots impact employees’ role service behavior in the workplace?	10.1016/j.ijhm.2024.103857	Yes	Yes	Yes	Yes	No	No	Remove
562	[562]	2024	Pei, J.; Wang, H.; Peng, Q.; Liu, S.	Saving face: Leveraging artificial intelligence-based negative feedback to enhance employee job performance	10.1002/hrm.22226	Yes	Yes	Yes	Yes	No	No	Remove
563	[563]	2024	Wen, X.; Huang, C.; Xie, H.; Hu, D.; Luo, J.; Li, K.	The Applications of CircRNA in the Diagnosis and Treatment of Alzheimer’s Disease	10.1007/s12035-024-03977-0	Yes	Yes	Yes	Yes	No	No	Remove
564	[564]	2024	Trott, S.	Can large language models help augment English psycholinguistic datasets?	10.3758/s13428-024-02337-z	Yes	Yes	Yes	Yes	No	No	Remove
565	[565]	2024	Osipov, A.; Pleshakova, E.; Liu, Y.; Gataullin, S.	Machine learning methods for speech emotion recognition on telecommunication systems	10.1007/s11416-023-00500-2	Yes	Yes	Yes	Yes	No	No	Remove
566	[566]	2024	Shabbir, A.; Rizvi, S.; Alam, M.M.; Su’ud, M.M.	Beyond boundaries: Navigating the positive potential of ChatGPT, empowering education in underdeveloped corners of the world	10.1016/j.heliyon.2024.e35845	Yes	Yes	Yes	Yes	No	No	Remove
567	[567]	2024	Wu, S.; Chen, N.; Wang, C.	Frontiers and hotspots evolution in anti-inflammatory studies for Alzheimer's disease	10.1016/j.bbr.2024.115178	Yes	Yes	Yes	Yes	No	No	Remove
568	[568]	2024	Liu, Y.-X.; Ting, I.-H.; Liberona, D.; Hsu, M.-Y.	Personalized User Interface Design for Psychological Counseling Chatbots: A Pilot Study	10.1145/3675669.3675683	Yes	Yes	Yes	Yes	No	No	Remove
569	[569]	2024	Snoeck, S.; Lee, H.K.; Schmid, M.W.; Bender, K.W.; Neeracher, M.J.; Fernandez-Fernandez, A.D.; Santiago, J.; Zipfel, C.	Leveraging coevolutionary insights and AI-based structural modeling to unravel receptor–peptide ligand-binding mechanisms	10.1073/pnas.2400862121	Yes	Yes	Yes	Yes	No	No	Remove
570	[570]	2024	Akere, M.T.; Zajac, K.K.; Bretz, J.D.; Madhavaram, A.R.; Horton, A.C.; Schiefer, I.T.	Real-Time Analysis of Neuronal Cell Cultures for CNS Drug Discovery	10.3390/brainsci14080770	Yes	Yes	Yes	Yes	No	No	Remove
571	[571]	2024	Dritsas, E.; Trigka, M.	Utilizing Multi-Class Classification Methods for Automated Sleep Disorder Prediction	10.3390/info15080426	Yes	Yes	Yes	Yes	No	No	Remove
572	[572]	2024	Gavin, J.P.; Clarkson, P.; Muckelt, P.E.; Eckford, R.; Sadler, E.; McDonough, S.; Barker, M.	Healthcare professional and commissioners’ perspectives on the factors facilitating and hindering the implementation of digital tools for self-management of long-term conditions within UK healthcare pathways	10.1371/journal.pone.0307493	Yes	Yes	Yes	Yes	No	No	Remove
573	[573]	2024	Yuan, K.; Zhang, X.	The impact of internet usage preferences on labor income: Evidence from China	10.1371/journal.pone.0308287	Yes	Yes	Yes	Yes	No	No	Remove
574	[574]	2024	Paul, A.; Chakraborty, A.; Sadhukhan, D.; Pal, S.; Mitra, M.	Automated Detection of Mental Stress Using Multimodal Characterization of PPG Signal for AI Based Healthcare Applications	10.1007/s42979-024-03110-x	Yes	Yes	Yes	Yes	No	No	Remove
575	[575]	2024	Bell, I.H.; Pot-Kolder, R.; Rizzo, A.; Rus-Calafell, M.; Cardi, V.; Cella, M.; Ward, T.; Riches, S.; Reinoso, M.; Thompson, A.	Advances in the use of virtual reality to treat mental health conditions	10.1038/s44159-024-00334-9	Yes	Yes	Yes	Yes	No	No	Remove
576	[576]	2024	Rovetto, R.J.	The ethics of conceptual, ontological, semantic and knowledge modeling	10.1007/s00146-022-01563-3	Yes	Yes	Yes	Yes	No	No	Remove
577	[577]	2024	Strzelecki, A.	Is ChatGPT-like technology going to replace commercial search engines?	10.1108/LHTN-02-2024-0026	Yes	Yes	Yes	Yes	No	No	Remove
578	[578]	2024	Gingrich, O.; Rahman, S.; Hignell-Tully, D.	Zeitgeist: A holographic interface for visualization of Flow using deep-learning models	10.1145/3641234.3671070	Yes	Yes	Yes	Yes	No	No	Remove
579	[579]	2024	Fei, W.	The mental well-being of digital natives in the age of AI: Challenges and solutions		Yes	Yes	Yes	Yes	No	No	Remove
580	[580]	2024	Arya, L.; Sharma, Y.K.	Safeguarding Women: IoT-Enabled Machine Learning Approach for Threat Detection via EEG and Eye Blink Signals		Yes	Yes	Yes	Yes	No	No	Remove
581	[581]	2024	Omol, E.J.	Organizational digital transformation: from evolution to future trends	10.1108/DTS-08-2023-0061	Yes	Yes	Yes	Yes	No	No	Remove
582	[582]	2024	Benke, E.; Szőke, A.	Academic Integrity in the Time of Artificial Intelligence: Exploring Student Attitudes	10.14658/PUPJ-IJSE-2024-2-5	Yes	Yes	Yes	Yes	No	No	Remove
583	[583]	2024	Halperin, B.A.; Lukin, S.M.	Artificial Dreams: Surreal Visual Storytelling as Inquiry Into AI ‘Hallucination’	10.1145/3643834.3660685	Yes	Yes	Yes	Yes	No	No	Remove
584	[584]	2024	Zhou, S.; Yi, N.; Rasiah, R.; Zhao, H.; Mo, Z.	An empirical study on the dark side of service employees’ AI awareness: Behavioral responses, emotional mechanisms, and mitigating factors	10.1016/j.jretconser.2024.103869	Yes	Yes	Yes	Yes	No	No	Remove
585	[585]	2024	Bartolomucci, A.; Tung, J.; Mullan Harris, K.M.	The fortunes and misfortunes of social life across the life course: A new era of research from field, laboratory and comparative studies	10.1016/j.neubiorev.2024.105655	Yes	Yes	Yes	Yes	No	No	Remove
586	[586]	2024	Zhao, B.; Dai, W.; Lin, Y.; Liang, H.; Li, N.	SSAE-AM: A Prediction Model for Fatigue Crack Growth	10.1109/JIOT.2024.3385012	Yes	Yes	Yes	Yes	No	No	Remove
587	[587]	2024	Giray, L.	Negative effects of Generative AI on researchers: Publishing addiction, Dunning-Kruger effect and skill erosion	10.37074/jalt.2024.7.2.38	Yes	Yes	Yes	Yes	No	No	Remove
588	[588]	2024	Urtubey, F.	Copyright in AI-Generated artworks in the United States. An examination of five current legal cases	10.26422/RIPI.2024.2000.utu	Yes	Yes	Yes	Yes	No	No	Remove
589	[589]	2024	Massa, S.M.; Porcu, E.; Riboni, D.	An Initial Investigation of Mental Well-being Monitoring through Personal Healthcare Devices	10.1145/3631700.3665240	Yes	Yes	Yes	Yes	Yes	Yes	Retain
590	[590]	2024	Caballero, J.; Sora-Domenjó, C.	Automation and creativity in AI-driven film editing: the view from the professional documentary sector	10.15581/003.37.3.201-218	Yes	Yes	Yes	Yes	No	No	Remove
591	[591]	2024	Sorysz, J.	Artificial Intelligence in Wearables - Challenges and Opportunities in Physical Therapy and Sports Training	10.3233/FAIA240217	Yes	Yes	Yes	Yes	No	No	Remove
592	[592]	2024	Hutchinson, E.	Navigating tomorrow’s classroom: The future of information literacy and inquiry-based learning in the age of AI	10.11645/18.1.553	Yes	Yes	Yes	Yes	No	No	Remove
593	[593]	2024	Frumento, S.; Menicucci, D.	The Role of Consciousness in Coupling Emotions, Motivations, and Behaviors	10.3390/brainsci14060582	Yes	Yes	Yes	Yes	No	No	Remove
594	[594]	2024	Wang, K.; Peng, Y.; Duan, M.; Zhang, X.; Huang, Y.; He, S.; Chen, Z.; Guo, S.; Li, X.	Review on intelligent additive manufacturing of multidimensional heterogeneous large components	10.1360/TB-2023-0569	Yes	Yes	Yes	Yes	No	No	Remove
595	[595]	2024	Nguyen, H.-Q.; Le, B.-A.; Tran, B.-V.; Vu, T.-S.; Bui, T.-L.	Deep artificial neural network-powered phase field model for predicting damage characteristic in brittle composite under varying configurations	10.1088/2632-2153/ad52e8	Yes	Yes	Yes	Yes	No	No	Remove
596	[596]	2024	Ipkovich, Á.; Czvetkó, T.; Acosta, L.A.; Lee, S.; Nzimenyera, I.; Sebestyén, V.; Abonyi, J.	Network science and explainable AI-based life cycle management of sustainability models	10.1371/journal.pone.0300531	Yes	Yes	Yes	Yes	No	No	Remove
597	[597]	2024	Terkes, M.; Demirci, A.; Gökalp, E.	A comprehensive review of the aging mechanism and degradation costs of fresh and second-life batteries based on analytical and deterministic methods	10.1002/est2.661	Yes	Yes	Yes	Yes	No	No	Remove
598	[598]	2024	Inglis, G.	In conversation with Laura Huckins	10.1038/s41593-024-01660-0	Yes	Yes	Yes	Yes	No	No	Remove
599	[599]	2024	Hein, K.; Conkey-Morrison, C.; Burleigh, T.L.; Poulus, D.; Stavropoulos, V.	Examining how gamers connect with their avatars to assess their anxiety: A novel artificial intelligence approach	10.1016/j.actpsy.2024.104298	Yes	Yes	Yes	Yes	Yes	Yes	Retain
600	[600]	2024	Sha, K.; Taeihagh, A.; de Jong, M.	Governing disruptive technologies for inclusive development in cities: A systematic literature review	10.1016/j.techfore.2024.123382	Yes	Yes	Yes	Yes	No	No	Remove
601	[601]	2024	Blackmore, K.L.; Smith, S.P.; Bailey, J.D.; Krynski, B.	Integrating Biofeedback and Artificial Intelligence into eXtended Reality Training Scenarios: A Systematic Literature Review	10.1177/10468781241236688	Yes	Yes	Yes	Yes	No	No	Remove
602	[602]	2024	Mohammadi, H.; Ariaei, A.; Ghobadi, Z.; Gorgich, E.A.C.; Rustamzadeh, A.	Which neuroimaging and fluid biomarkers method is better in theranostic of Alzheimer's disease? An umbrella review	10.1016/j.ibneur.2024.02.007	Yes	Yes	Yes	Yes	No	No	Remove
603	[603]	2024	Bhole, R.P.; Chikhale, R.V.; Rathi, K.M.	Current biomarkers and treatment strategies in Alzheimer disease: An overview and future perspectives	10.1016/j.ibneur.2023.11.003	Yes	Yes	Yes	Yes	No	No	Remove
604	[604]	2024	Ait Baha, T.; El-Hajji, M.; Es-saady, Y.; Fadili, H.	The impact of educational chatbot on student learning experience	10.1007/s10639-023-12166-w	Yes	Yes	Yes	Yes	No	No	Remove
605	[605]	2024	Anjum, A.; Li, Y.; Law, N.; Charity, M.; Togelius, J.	The Ink Splotch Effect: A Case Study on ChatGPT as a Co-Creative Game Designer	10.1145/3649921.3650010	Yes	Yes	Yes	Yes	No	No	Remove
606	[606]	2024	Tomaževič, N.; Murko, E.; Aristovnik, A.	Organisational Enablers of Artificial Intelligence Adoption in Public Institutions: A Systematic Literature Review	10.17573/cepar.2024.1.05	Yes	Yes	Yes	Yes	No	No	Remove
607	[607]	2024	Zhang, S.; Zhao, X.; Zhou, T.; Kim, J.H.	Do you have AI dependency? The roles of academic self-efficacy, academic stress, and performance expectations on problematic AI usage behavior	10.1186/s41239-024-00467-0	Yes	Yes	Yes	Yes	No	No	Remove
608	[608]	2024	Li, Q.; Zou, K.; Zhang, Y.	Artificial-intelligence-reinforced multimodal electronic skin for psychological stress assessment	10.1016/j.scib.2024.03.037	Yes	Yes	Yes	Yes	No	No	Remove
609	[609]	2024	Yoo, D.W.; Woo, H.; Nguyen, V.C.; Birnbaum, M.L.; Kruzan, K.P.; Kim, J.G.; Abowd, G.D.; de Choudhury, M.	Patient Perspectives on AI-Driven Predictions of Schizophrenia Relapses: Understanding Concerns and Opportunities for Self-Care and Treatment	10.1145/3613904.3642369	Yes	Yes	Yes	Yes	No	No	Remove
610	[610]	2024	Precel, H.; McDonald, A.; Hecht, B.; Vincent, N.	A Canary in the AI Coal Mine: American Jews May Be Disproportionately Harmed by Intellectual Property Dispossession in Large Language Model Training	10.1145/3613904.3642749	Yes	Yes	Yes	Yes	No	No	Remove
611	[611]	2024	Dongre, P.	Physiology-Driven Empathic Large Language Models (EmLLMs) for Mental Health Support	10.1145/3613905.3651132	Yes	Yes	Yes	Yes	Yes	Yes	Retain
612	[612]	2024	Wu, R.; Yu, C.; Pan, X.; Liu, Y.; Zhang, N.; Fu, Y.; Wang, Y.; Zheng, Z.; Chen, L.; Jiang, Q.	MindShif: Leveraging Large Language Models for Mental-States-Based Problematic Smartphone Use Intervention	10.1145/3613904.3642790	Yes	Yes	Yes	Yes	No	No	Remove
613	[613]	2024	Onim, M.S.H.; Thapliyal, H.; Rhodus, E.K.	Utilizing Machine Learning for Context-Aware Digital Biomarker of Stress in Older Adults	10.3390/info15050274	Yes	Yes	Yes	Yes	Yes	Yes	Retain
614	[614]	2024	Ran, M.; Tang, Z.; Chen, Y.; Wang, Z.	Early warning of systemic risk in stock market based on EEMD-LSTM	10.1371/journal.pone.0300741	Yes	Yes	Yes	Yes	No	No	Remove
615	[615]	2024	Sahoo, I.; Amona, E.; Kuttikat, M.; Chan, D.	Enhancing Mental Health Predictions: A Gradient Boosted Model for Sri Lankan Camp Refugees	10.3390/socsci13050255	Yes	Yes	Yes	Yes	No	No	Remove
616	[616]	2024	Kramer, T.; Groh, G.; Stüben, N.; Soyka, M.	Analysis of addiction craving onset through natural language processing of the online forum Reddit	10.1371/journal.pone.0301682	Yes	Yes	Yes	Yes	No	No	Remove
617	[617]	2024	Luo, Z.; Dong, J.; Hu, J.	Optimization of Resistance Spot Welding Quality Prediction Based on Improved Sparrow Search Algorithm for BPNN	10.11784/tdxbz202302032	Yes	Yes	Yes	Yes	No	No	Remove
618	[618]	2024	Sun, B.; Li, Y.; Guo, T.	A particle swarm optimization and prior knowledge fusion seismic damage prediction of concrete structures	10.1016/j.asoc.2024.111552	Yes	Yes	Yes	Yes	No	No	Remove
619	[619]	2024	Kim, B.-J.; Kim, M.-J.; Lee, J.	Examining the impact of work overload on cybersecurity behavior: highlighting self-efficacy in the realm of artificial intelligence	10.1007/s12144-024-05692-4	Yes	Yes	Yes	Yes	No	No	Remove
620	[620]	2024	Gopalakrishnan, A.; Gururajan, R.; Zhou, X.; Venkataraman, R.; Chan, K.C.; Higgins, N.	A survey of autonomous monitoring systems in mental health	10.1002/widm.1527	Yes	Yes	Yes	Yes	No	No	Remove
621	[621]	2024	Saif, N.; Khan, S.U.; Shaheen, I.; Alotaibi, A.; Alnfiai, M.M.; Arif, M.	Chat-GPT; validating Technology Acceptance Model (TAM) in education sector via ubiquitous learning mechanism	10.1016/j.chb.2023.108097	Yes	Yes	Yes	Yes	No	No	Remove
622	[622]	2024	Codina, L.; Ufarte-Ruiz, M.J.; Borden, S.L.	Introduction. Fanning the flames of artificial intelligence in the media: beyond efficiency and productivity gains	10.15581/003.37.2.221-225	Yes	Yes	Yes	Yes	No	No	Remove
623	[623]	2024	Batac, C.A.; Baroja, M.J.; Caballero, D.J.D.; Coloma, L.G.; Tan, L.M.; Ebardo, R.	Do Human Beliefs and Traits Influence the Adoption of ChatGPT among Programming Students?	10.1145/3669754.3669806	Yes	Yes	Yes	Yes	No	No	Remove
624	[624]	2024	Hur, W.-M.; Shin, Y.	Service employees’ STARA awareness and proactive service performance	10.1108/JSM-03-2023-0115	Yes	Yes	Yes	Yes	No	No	Remove
625	[625]	2024	Ramana, Y.V.S.; Peri, P.	AI-based mindfulness: The future of healthcare and customer service		Yes	Yes	Yes	Yes	Yes	Yes	Retain
626	[626]	2024	Kumar, A.; Krishnamoorthy, B.; Bhattacharyya, S.S.	Machine learning and artificial intelligence-induced technostress in organizations: a study on automation-augmentation paradox with socio-technical systems as coping mechanisms	10.1108/IJOA-01-2023-3581	Yes	Yes	Yes	Yes	No	No	Remove
627	[627]	2024	Meegahapola, L.	Xuhai 'Orson' Xu: 'Toward Building Computational Well-Being Ecosystems'	10.1109/MPRV.2024.3383956	Yes	Yes	Yes	Yes	No	No	Remove
628	[628]	2024	Al-Shargie, F.; Taresh, S.M.; Al-Ezzi, A.	Mental Stress and Cognitive Deficits Management	10.3390/brainsci14040316	Yes	Yes	Yes	Yes	Yes	Yes	Retain
629	[629]	2024	Roschke, N.N.; Hillebrandt, K.H.; Polenz, D.; Klein, O.; Gassner, J.M.G.V.; Pratschke, J.; Krenzien, F.; Sauer, I.M.; Raschzok, N.; Moosburner, S.	Optimizing environmental enrichment for Sprague Dawley rats: Exemplary insights into the liver proteome	10.1371/journal.pone.0297497	Yes	Yes	Yes	Yes	No	No	Remove
630	[630]	2024	Chen, X.; Wen, Y.; Zhou, N.; Cao, X.; Arabi, M.; Ji, L.; Zhang, Z.; Chen, L.; Li, J.	Construction and application of molecular imprinting-based surface-enhanced Raman scattering sensors	10.1360/TB-2024-0168	Yes	Yes	Yes	Yes	No	No	Remove
631	[631]	2024	Dwivedi, S.; Ghosh, S.; Dwivedi, S.	Navigating Linguistic Diversity: In-Context Learning and Prompt Engineering for Subjectivity Analysis in Low-Resource Languages	10.1007/s42979-024-02770-z	Yes	Yes	Yes	Yes	No	No	Remove
632	[632]	2024	Carucci, F.; Bregaglio, S.; Caldarola, D.P.; Gatta, G.; Giuliani, M.M.	An agro-physiological dataset on industrial tomatoes from nine years of field experiments conducted with alternative water-saving strategies in Mediterranean environments	10.1016/j.dib.2024.110225	Yes	Yes	Yes	Yes	No	No	Remove
633	[633]	2024	Castillo Ordoñez, W.O.; Cajas-Salazar, N.; Velasco-Reyes, M.A.	Genetic and epigenetic targets of natural dietary compounds as anti-Alzheimer s agents	10.4103/1673-5374.382232	Yes	Yes	Yes	Yes	No	No	Remove
634	[634]	2024	Yang, J.; Barragan, J.A.; Farrow, J.M.; Sundaram, C.P.; Wachs, J.P.; Yu, D.	An Adaptive Human-Robotic Interaction Architecture for Augmenting Surgery Performance Using Real-Time Workload Sensing—Demonstration of a Semi-autonomous Suction Tool	10.1177/00187208221129940	Yes	Yes	Yes	Yes	No	No	Remove
635	[635]	2024	Farroukh, H.; Kaddah, F.; Wehbe, T.	Numerical investigation of the optimal porosity of titanium foam for dental implants	10.1016/j.heliyon.2024.e28063	Yes	Yes	Yes	Yes	No	No	Remove
636	[636]	2024	Kumar, A.; Gupta, N.; Bapat, G.	Who is making the decisions? How retail managers can use the power of ChatGPT	10.1108/JBS-04-2023-0067	Yes	Yes	Yes	Yes	No	No	Remove
637	[637]	2024	Gill, S.K.; Chaudhary, A.; Sharma, B.; Ponnusamy, S.	Minds at ease: A machine learning approach to women's mental wellness in the professional arena		Yes	Yes	Yes	Yes	No	No	Remove
638	[638]	2024	Koo, R.; Kim, Y.; Kang, D.; Kim, J.	Meta-Crafting: Improved Detection of Out-of-Distributed Texts via Crafting Metadata Space	10.1609/aaai.v38i21.30467	Yes	Yes	Yes	Yes	No	No	Remove
639	[639]	2024	Wang, S.; Wan, R.; Shuai, Y.	The Impact of Dream Desensitization Based Data Interpretation on the Mental Health of Youth in Healing Communities	10.3233/FAIA240089	Yes	Yes	Yes	Yes	No	No	Remove
640	[640]	2024	Ranieri, A.; Di Bernardo, I.; Mele, C.	Serving customers through chatbots: positive and negative effects on customer experience	10.1108/JSTP-01-2023-0015	Yes	Yes	Yes	Yes	No	No	Remove
641	[641]	2024	Jambo, C.H.M.; Werneck, V.M.B.; Moreira da Costa, R.M.E.	Virtual Reality System Controlled by Embedded Artificial Intelligence for Supporting Phobia Treatment	10.5753/jbcs.2024.4685	Yes	Yes	Yes	Yes	No	No	Remove
642	[642]	2024	da Silva, M.F.B.; Sanches, I.H.; Borba, J.V.V.B.; Barros, A.C.A.; Feitosa, F.L.; Carvalho, R.M.; Galvão Filho, A.R.G.; Andrade, C.H.	Elevating Virtual Reality Experiences with Olfactory Integration: A Preliminary Review	10.5753/jbcs.2024.4632	Yes	Yes	Yes	Yes	No	No	Remove
643	[643]	2024	Pramanik, S.	Structural systems powered by AI and machine learning technologies		Yes	Yes	Yes	Yes	No	No	Remove
644	[644]	2024	Díaz-Pérez, A.	EXTREME WEATHER AND CRIME: AN ANALYSIS OF THE RELATIONSHIP BETWEEN EXTREME HEAT WAVES AND EXTORTION IN COLOMBIA		Yes	Yes	Yes	Yes	No	No	Remove
645	[645]	2024	Aronovitz, N.; Hazan, I.; Jedwab, R.; Ben Shitrit, I.B.; Quinn, A.; Wacht, O.; Fuchs, L.	The effect of real-time EF automatic tool on cardiac ultrasound performance among medical students	10.1371/journal.pone.0299461	Yes	Yes	Yes	Yes	No	No	Remove
646	[646]	2024	Alrubayyi, H.; Alshareef, M.S.; Nadeem, Z.; Abdelmoniem, A.M.; Jaber, M.	Security Threats and Promising Solutions Arising from the Intersection of AI and IoT: A Study of IoMT and IoET Applications	10.3390/fi16030085	Yes	Yes	Yes	Yes	No	No	Remove
647	[647]	2024	Amirova, A.; Fteropoulli, T.; Ahmed, N.; Cowie, M.R.; Leibo, J.Z.	Framework-based qualitative analysis of free responses of Large Language Models: Algorithmic fidelity	10.1371/journal.pone.0300024	Yes	Yes	Yes	Yes	No	No	Remove
648	[648]	2024	Sharma, S.; Bennet, L.; Laučytė-Cibulskienė, A.; Christensson, A.; Nilsson, P.M.	Associations between birth weight and adult apolipoproteins: The LifeGene cohort	10.1371/journal.pone.0299725	Yes	Yes	Yes	Yes	No	No	Remove
649	[649]	2024	Karakostas, I.; Valakou, A.; Gavgiotaki, D.; Stefanidi, Z.; Pastaltzidis, I.; Tsipouridis, G.; Kilis, N.; Apostolakis, K.C.; Ntoa, S.; Dimitriou, N.	A real-time wearable AR system for egocentric vision on the edge	10.1007/s10055-023-00937-2	Yes	Yes	Yes	Yes	Yes	Yes	Retain
650	[650]	2024	Huang, Y.; Gursoy, D.	How does AI technology integration affect employees’ proactive service behaviors? A transactional theory of stress perspective	10.1016/j.jretconser.2023.103700	Yes	Yes	Yes	Yes	No	No	Remove
651	[651]	2024	Allen, L.K.; Kendeou, P.	ED-AI Lit: An Interdisciplinary Framework for AI Literacy in Education	10.1177/23727322231220339	Yes	Yes	Yes	Yes	No	No	Remove
652	[652]	2024	Haque, Y.; Zawad, R.S.; Rony, C.S.A.; Banna, H.; Ghosh, T.; Kaiser, M.S.; Mahmud, M.	State-of-the-Art of Stress Prediction from Heart Rate Variability Using Artificial Intelligence	10.1007/s12559-023-10200-0	Yes	Yes	Yes	Yes	No	No	Remove
653	[653]	2024	Rieger, T.; Manzey, D.	Understanding the Impact of Time Pressure and Automation Support in a Visual Search Task	10.1177/00187208221111236	Yes	Yes	Yes	Yes	No	No	Remove
654	[654]	2024	Kumar, D.; Bhawna, X.; Narzary, D.G.	Exploring the utility of emotion recognition systems in healthcare		Yes	Yes	Yes	Yes	Yes	Yes	Retain
655	[655]	2024	Hamdan, H.; Alsit, A.; Al Tahhan, A.B.; Mughieda, O.; Mourad, A.-H.I.; Shehadeh, M.A.; Alkhedher, M.	Prognosis methods of stress corrosion cracking under harsh environmental conditions	10.1016/j.heliyon.2024.e25276	Yes	Yes	Yes	Yes	No	No	Remove
656	[656]	2024	Jiang, S.; Firouzi, F.; Chakrabarty, K.	Low-Overhead Clustered Federated Learning for Personalized Stress Monitoring	10.1109/JIOT.2023.3299736	Yes	Yes	Yes	Yes	No	No	Remove
657	[657]	2024	Cabral-Miranda, F.; Hetz, C.	Preventing brain aging by the artificial enforcement of the unfolded protein response: Future directions	10.4103/1673-5374.377608	Yes	Yes	Yes	Yes	No	No	Remove
658	[658]	2024	Weisbrod, A.V.; Bohman, L.C.; Ramdial, K.J.	From theory to practice: a novel meditation program at a global corporation	10.1007/s12144-023-04516-1	Yes	Yes	Yes	Yes	No	No	Remove
659	[659]	2024	Gou, L.; Peng, J.; Yang, H.; Yu, Y.; Wang, X.	Automatic Recognition of Mandarin Speech in Complex Medical Treatment Environments based on Mel-Frequency Cepstral Coefficients Analysis and Deep Learning	10.1145/3672758.3672877	Yes	Yes	Yes	Yes	No	No	Remove
660	[660]	2024	Tran, T.; Duong, B.; Vu, Q.; Le, V.; Glibko, O.; Ronzhin, A.	Methods and Technical Means of Nonintrusive Assessment of Fish Biomass and Robotic Maintenance of Cage Aquaculture	10.1007/978-981-97-4410-7_17	Yes	Yes	Yes	Yes	No	No	Remove
661	[661]	2024	Grabarczyk, P.D.V.	Termitologies. The Previous Future Continuous of Agnieszka Kurant	10.36744/k.2708	Yes	Yes	Yes	Yes	No	No	Remove
662	[662]	2024	Valdiviezo-Abad, K.C.; Jumbo Osorio, H.F.; Valdiviezo Abad, M.J.	Ethical reflections on the challenges of Artificial Intelligence in communication processes	10.54808/CISCI2024.01.165	Yes	Yes	Yes	Yes	No	No	Remove
663	[663]	2024	Indumini, M.M.A.H.; Kulathilake, K.A.S.H.; Hettiarachchi, D.K.	Implementing Cognitive Behavioral Therapy in Chatbots to Reduce Students' Exam Stress using ChatGPT	10.1109/SLAAI-ICAI63667.2024.10844930	Yes	Yes	Yes	Yes	Yes	Yes	Retain
664	[664]	2024	Zhao, H.; Li, L.; Chen, S.; Kong, S.; Wang, J.; Huang, K.; Gu, T.; Wang, Y.; Wang, J.; Liang, D.	ESC-Eval: Evaluating Emotion Support Conversations in Large Language Models	10.18653/v1/2024.emnlp-main.883	Yes	Yes	Yes	Yes	Yes	Yes	Retain
665	[665]	2024	Sakanti, M.M.; Siniaev, V.; Amaris, A.; Luo, W.-J.; Kuncoro, C.B.D.	Psychological Stress Classification Using Extreme Gradient Boosting Algorithm	10.1109/ICTC62082.2024.10827020	Yes	Yes	Yes	Yes	No	No	Remove
666	[666]	2024	Kang, S.; Kim, J.; Kim, N.	Research on Memory-Efficient Approach to Sleep Quality Estimation for Edge Devices	10.1109/ICTC62082.2024.10826637	Yes	Yes	Yes	Yes	No	No	Remove
667	[667]	2024	Schirmer, M.; Leemann, T.; Kasneci, G.; Pfeffer, J.; Jurgens, D.	The Language of Trauma: Modeling Traumatic Event Descriptions Across Domains with Explainable AI	10.18653/v1/2024.findings-emnlp.773	Yes	Yes	Yes	Yes	No	No	Remove
668	[668]	2024	Li, D.; Li, Y.-F.; Wang, H.	Next-Gen AIoT-Driven Predictive Maintenance and Health Management System for High-Speed Train Wheel and Axle Systems	10.1109/GCAIOT63427.2024.10833579	Yes	Yes	Yes	Yes	No	No	Remove
669	[669]	2024	Al-Dayel, A.; Alokaili, A.; Alahmadi, R.	Covert Bias: The Severity of Social Views’ Unalignment in Language Models Towards Implicit and Explicit Opinion		Yes	Yes	Yes	Yes	No	No	Remove
670	[670]	2024	Li, P.; Al Radi, M.; ElMezain, M.S.; Ahmed, A.H.; Boudiaf, A.; Boumaraf, S.; Dias, J.; Karki, H.; Javed, S.; Al Awadhi, K.Y.	SMO-CLIP: ENHANCING ANOMALOUS SMOKE DENSITY ASSESSMENT USING A HYBRID LLM-VLM APPROACH	10.1109/ICIP51287.2024.10648092	Yes	Yes	Yes	Yes	No	No	Remove
671	[671]	2024		GenBench 2024 - GenBench: 2nd Workshop on Generalisation (Benchmarking) in NLP, Proceedings of the Workshop		Yes	Yes	Yes	Yes	No	No	Remove
672	[672]	2024	Zullo, A.; Passaro, A.; Di Gioia, M.; Curcio, E.; Stasolla, F.	LE CHATBOT PER PROMUOVERE LA SALUTE MENTALE DEGLI STUDENTI UNIVERSITARI. UNA NARRATIVE REVIEW	10.1422/115334	Yes	Yes	Yes	Yes	No	No	Remove
673	[673]	2024	Lee, J.; Lim, M.; Ramli, M.S.B.	Contemporary Issues in Mediation: Volume 9		Yes	Yes	Yes	Yes	Yes	Yes	Retain
674	[674]	2024	Anusharani, V.; Krishnan, M.M.; Muthamizhan, T.; Aijaz, M.; Guna, G.	Cutting-Edge Innovations in Biomedical Sensing Technologies for Enhanced Remote Healthcare Monitoring	10.1109/CYBERCOM63683.2024.10803181	Yes	Yes	Yes	Yes	No	No	Remove
675	[675]	2024	Wadhwa, V.; Alrashidi, M.K.; Mangla, M.; Rakhra, M.; Sharma, N.	A Review on Prediction and Diagnosis of Mental Health Disorders Using Quantum Machine Learning Classifier	10.1109/CYBERCOM63683.2024.10803194	Yes	Yes	Yes	Yes	No	No	Remove
676	[676]	2024	Pasipamire, E.	Technostress Among Information Specialists/Librarians at a Private Higher Education Institution in South Africa: Are They Spared?		Yes	Yes	Yes	Yes	No	No	Remove
677	[677]	2024	Duan, X.; Yi, Z.; Sun, Y.; Shabtai, I.	The Academic Anti-Procrastination Approach: Combining Peer Motivation and Personalized Artificial Intelligence Reminders		Yes	Yes	Yes	Yes	No	No	Remove
678	[678]	2024	Block, M.	Balancing AI in SMEs: Overcoming Psychological Barriers and Preserving Critical Thinking		Yes	Yes	Yes	Yes	No	No	Remove
679	[679]	2024	Pandya, S.; Jha, M.K.; Agarwal, V.; Sharma, A.	AI-Driven Drug Discovery and Repurposing for Analyzing Long-Term Effects of Nerve Sliders and Tensioners on Quality of Life in Cervicogenic Headache Patients		Yes	Yes	Yes	Yes	No	No	Remove
680	[680]	2024	Jha, S.; Rajhans, S.	Holistic Approaches for Sleep Pattern Enhancement Using AI and Yoga Therapy: A Comprehensive Scientific Approach		Yes	Yes	Yes	Yes	No	No	Remove
681	[681]	2024	Mori, D.; Matsumoto, K.; Kang, X.; Sasayama, M.; Kiuchi, K.	SMACS: Stress Management AI Chat System	10.5220/0012940300003838	Yes	Yes	Yes	Yes	No	No	Remove
682	[682]	2024	Huttner, S.	Imagination is Enriching Self-knowledge—A Possibility for Individual Learning About Own’s Needs and Resources		Yes	Yes	Yes	Yes	No	No	Remove
683	[683]	2024	Katsaridou, M.I.; Kostopoulou, L.	Introduction: Animation as semiosis and as meaning	10.18680/hss.2024.0001	Yes	Yes	Yes	Yes	No	No	Remove
684	[684]	2024	Rahmani, R.; Westin, T.; Nevelsteen, K.	Future Healthcare in Generative AI with Real Metaverse	10.1016/j.procs.2024.11.137	Yes	Yes	Yes	Yes	No	No	Remove
685	[685]	2024	Wahab, O.; Adda, M.; Zrira, N.	SereniSens: a Multimodal AI Framework with LLMs for Stress Prediction through Sleep Biometrics	10.1016/j.procs.2024.11.119	Yes	Yes	Yes	Yes	Yes	Yes	Retain
686	[686]	2024	Globokar, R.	The Catholic Church’s View on the Development and Use of Artificial Intelligence	10.34291/BV2024/04/Globokar	Yes	Yes	Yes	Yes	No	No	Remove
687	[687]	2024	Serenelli, M.; Quadrini, M.; Óskarsdóttir, M.; Loreti, M.	Encoding Methods Comparison for Stress Detection		Yes	Yes	Yes	Yes	Yes	Yes	Retain
688	[688]	2024	Tlili, A.; Altinay, F.; Huang, R.; Bozkurt, A.; Burgos, D.; Shehata, B.; Altinay, Z.; Wang, H.; Sani-Bozkurt, S.	Trends of Artificial Intelligence in Special Education and Their Relation to the Sustainable Development Goals: Where Are We Now and Where Are We Heading?		Yes	Yes	Yes	Yes	No	No	Remove
689	[689]	2024	Liu, Z.; Hicks, Y.; Sheeran, L.	SpineSighter: An AI-Driven Approach for Automatic Classification of Spinal Function from Video	10.1016/j.procs.2024.09.172	Yes	Yes	Yes	Yes	No	No	Remove
690	[690]	2024	Chmielarz, G.	Data management in Polish SMEs in the era of AI - threats and benefits of AI-based tools	10.1016/j.procs.2024.09.681	Yes	Yes	Yes	Yes	No	No	Remove
691	[691]	2024		International Conference on Advanced Communications and Machine Intelligence, MICA 2023		Yes	Yes	Yes	Yes	No	No	Remove
692	[692]	2024	Zhang, P.; Zhang, J.; Wang, M.; Feng, S.; Yuan, Y.; Ding, L.	Research hotspots and trends of neuroimaging in social anxiety: a CiteSpace bibliometric analysis based on Web of Science and Scopus database	10.3389/fnbeh.2024.1448412	Yes	Yes	Yes	Yes	No	No	Remove
693	[693]	2024	Tibério, S.F.; Ferreira da Costa Leite, E.; Micheletto, N.	Characterization of Behavioral Labor Relationships in the Work of B. F. Skinner	10.32870/ac.v32i4.88493	Yes	Yes	Yes	Yes	No	No	Remove
694	[694]	2024	Graham, F.	Daily briefing: Stress-induced joylessness leaves a distinct mark on the brain	10.1038/d41586-024-04025-6	Yes	Yes	Yes	Yes	No	No	Remove
695	[695]	2024	Ab Rahman, W.N.; Abdul Hamid, N.M.	Rule-Based Chatbot for Early Self-Depression Indication: A Promising Approach	10.62527/joiv.8.3-2.1628	Yes	Yes	Yes	Yes	No	No	Remove
696	[696]	2024	Casalino, G.; Castellano, G.; Kaczmarek-Majer, K.; Rizzo, P.G.; Zaza, G.	Explaining Predictions of Hypertension Disease through Anchors		Yes	Yes	Yes	Yes	No	No	Remove
697	[697]	2024	Soulami, M.; Benchekroun, S.; Galiulina, A.	Exploring how AI adoption in the workplace affects employees: a bibliometric and systematic review	10.3389/frai.2024.1473872	Yes	Yes	Yes	Yes	No	No	Remove
698	[698]	2024	Fu, X.	Risk Prediction and Prevention Strategies Used by the Financial Industry Are Supported by Artificial Intelligence Technologies	10.4018/IJeC.357699	Yes	Yes	Yes	Yes	No	No	Remove
699	[699]	2024	Sharma, K.; Davidson, B.G.J.; George, J.P.; Muttungal, P.V.	Breeding distrust during artificial intelligence (AI) era: how technological advancements, job insecurity and job stress fuel organizational cynicism?	10.1108/EBHRM-05-2024-0159	Yes	Yes	Yes	Yes	No	No	Remove
700	[700]	2024	Vizitiu, C.; Turcin, I.; Dominey, K.A.; Softic, S.; DInculescu, A.-C.; Bocǎneţ, V.I.; Dugan, C.; Moraru, S.-A.	Digital Twin Definition for Detecting Abnormal Perspiration Patterns in High-Stress Professions	10.1109/RoEduNet64292.2024.10722390	Yes	Yes	Yes	Yes	No	No	Remove
701	[701]	2024	Xuanzhi, L.; Hakeem, A.; Mohaisen, L.; Umer, M.; Khan, M.A.; Alsenan, S.; Alsubai, S.; Innab, N.	BrainNet: an automated approach for brain stress prediction utilizing electrodermal activity signal with XLNet model	10.3389/fncom.2024.1482994	Yes	Yes	Yes	Yes	No	No	Remove
702	[702]	2024	Lahutina, S.; Frankova, I.; Gruen, M.; Vermetten, E.; Zohar, J.; Spitschan, M.; Bajbouj, M.	A digital self-help tool to promote mental well-being for Ukrainians affected by war - Assessing predictors of stress	10.1016/j.nsa.2024.104089	Yes	Yes	Yes	Yes	No	No	Remove
703	[703]	2024	Messias, J.C.C.; Ambiel, R.A.M.; de Paula, E.R.; Meira, K.B.; Costa, C.; Tabaczinski, C.	I am a professor; I am a manager: women leaders in Higher Education Institutions	10.1590/1413-8271202429E270538	Yes	Yes	Yes	Yes	No	No	Remove
704	[704]	2024	Yadav, M.; Saxena, E.; Das, A.	Smart Agriculture System Using Artificial Intelligence and Internet of Things		Yes	Yes	Yes	Yes	No	No	Remove
705	[705]	2024	Hessari, H.; Bai, A.; Daneshmandi, F.	Generative AI: Boosting Adaptability and Reducing Workplace Overload	10.1080/08874417.2024.2417672	Yes	Yes	Yes	Yes	No	No	Remove
706	[706]	2024	Klimova, B.; Chen, J.H.	The Impact of AI on Enhancing Students’ Intercultural Communication Competence at the University Level: A Review Study	10.32038/ltrq.2024.43.06	Yes	Yes	Yes	Yes	No	No	Remove
707	[707]	2024	Yousuf, W.; Kim, J.	Application of Artificial Intelligence to Model Stresses and Failure Parameters in Anisotropic Formations	10.2118/220906-MS	Yes	Yes	Yes	Yes	No	No	Remove
708	[708]	2024	Huber, E.O.; Kröhnert, S.; Schneider, G.R.; Probst, C.	Digi-Nose Part 1: Characterization of volatile organic compounds (VOCs) emitted by European spruce trees under stress		Yes	Yes	Yes	Yes	No	No	Remove
709	[709]	2024	Sotardi, V.A.	Four Pillars of Help-Seeking Attitudes: Emotional, Societal, Cognitive, and Relational Insights From New Zealand Youth	10.1177/07435584241291165	Yes	Yes	Yes	Yes	No	No	Remove
710	[710]	2024	Chan, A.; Ouyang, J.; Nguyen, K.; Jones, A.; Basso, S.; Karasik, R.	Traumatic brain injuries: a neuropsychological review	10.3389/fnbeh.2024.1326115	Yes	Yes	Yes	Yes	No	No	Remove
711	[711]	2024	Matli, W.	Integration of warrior artificial intelligence and leadership reflexivity to enhance decision-making	10.1080/08839514.2024.2411462	Yes	Yes	Yes	Yes	No	No	Remove
712	[712]	2024		HAII5.0 2024 - Proceedings of Workshop on Embracing Human-Aware AI in Industry 5.0, co-located with the 27th European Conference on Artificial Intelligence, ECAI 2024		Yes	Yes	Yes	Yes	No	No	Remove
713	[713]	2024	Röttgen, C.; Herbig, B.; Weinmann, T.; Müller, A.	Algorithmic management and human-centered task design: a conceptual synthesis from the perspective of action regulation and sociomaterial systems theory	10.3389/frai.2024.1441497	Yes	Yes	Yes	Yes	No	No	Remove
714	[714]	2024	Daram, L.; Pullakhandam, G.; Godari, N.; Shobarani, S.	Virtual Glamour: AI-Enhanced Makeup Recommendations and Trials	10.1109/ICICI62254.2024.00043	Yes	Yes	Yes	Yes	No	No	Remove
715	[715]	2024	Aksu, F.; Bria, A.; Caragliano, A.N.; Caruso, C.M.; Chen, W.; Cordelli, E.; Coser, O.; Francesconi, A.; Furia, L.; Guarrasi, V.	Towards AI-driven Next Generation Personalized Healthcare and Well-being		Yes	Yes	Yes	Yes	No	No	Remove
716	[716]	2024	Amato, F.; Giacco, G.; Marassi, L.; Marrone, S.; Mashaallah, Z.; Pascarella, A.E.; Sansone, C.	AI for Sustainability: Activities of the CINI-AIIS Lab at University of Naples Federico II		Yes	Yes	Yes	Yes	No	No	Remove
717	[717]	2024	Lora, L.; Foran, P.	Nurses’ perceptions of artificial intelligence (AI) integration into practice: An integrative review	10.26550/2209-1092.1366	Yes	Yes	Yes	Yes	No	No	Remove
718	[718]	2024	Ramírez-Monares, J.A.R.; Juárez, R.F.	Regression Models for Estimating the Stress Concentration Factor of Rectangular Plates		Yes	Yes	Yes	Yes	No	No	Remove
719	[719]	2024	Hiasat, L.; Bouslama, F.; Coombe, C.	Language teacher innovation in times of change: A roadmap for the future in UAE higher education		Yes	Yes	Yes	Yes	No	No	Remove
720	[720]	2024	Tanhapour, M.; Mohammadzadeh, N.; Rostam Niakan Kalhori, S.; Shakibian, H.; Peimani, M.; Nasli-Esfahani, E.	Individualized self-care training systems for type 2 diabetes patients: a systematic review on characteristics of randomized controlled trials (RCTs)	10.1007/s10209-024-01138-7	Yes	Yes	Yes	Yes	No	No	Remove
721	[721]	2024	Wang, S.; Wei, Z.; Choi, Y.; Ren, X.	Can LLMs Reason with Rules? Logic Scaffolding for Stress-Testing and Improving LLMs	10.18653/v1/2024.acl-long.406	Yes	Yes	Yes	Yes	No	No	Remove
722	[722]	2024	Fosch-Villaronga, E.; Malgieri, G.	Queering the Ethics of AI		Yes	Yes	Yes	Yes	No	No	Remove
723	[723]	2024	Meduri, K.; Nadella, G.S.; Gonaygunta, H.; Kumar, D.; Addula, S.R.; Satish, S.; Maturi, M.H.; Rehman, S.	Human-centered AI for personalized workload management: A multimodal approach to preventing employee burnout	10.24294/jipd.v8i9.6918	Yes	Yes	Yes	Yes	No	No	Remove
724	[724]	2024	Nagayo, A.M.; Al Ajmi, M.Z.; Guduri, N.R.K.; Buradai, F.A.	Monitoring stress levels and associated clinical health risks utilizing IoT and AI technologies to promote mental health awareness in educational institutions	10.31893/multiscience.2024ss0327	Yes	Yes	Yes	Yes	No	No	Remove
725	[725]	2024	Alnuzaili, E.S.; Waqar Amin, M.; Alghamdi, S.; Ahmed Malik, N.; A Alhaj, A.; Ali, A.	Emojis as graphic equivalents of prosodic features in natural speech: evidence from computer-mediated discourse of WhatsApp and facebook	10.1080/23311983.2024.2391646	Yes	Yes	Yes	Yes	No	No	Remove
726	[726]	2024		19th EAI International Conference on Heterogeneous Networking for Quality, Reliability, Security and Robustness, QShine 2023		Yes	Yes	Yes	Yes	No	No	Remove
727	[727]	2024	Shafik, W.	Barriers to Implementing Computational Intelligence-Based Agriculture System		Yes	Yes	Yes	Yes	No	No	Remove
728	[728]	2024	Ortiz, T.; Tang, V.	Improving Urban Accessibility Data Collection through Enhanced User Experience in a Crowdsourcing Web Application	10.1109/ICICSE61805.2024.10625690	Yes	Yes	Yes	Yes	No	No	Remove
729	[729]	2024	Chabungbam, A.S.; Kim, D.-E.; Kim, G.; Kim, M.; Lee, H.-S.; Kim, S.-W.; Park, H.-H.	Mechanical Strain-Modulated Multifunctional Pr-Doped BaTiO3Thin Film for Luminescence Sensing and Piezoelectric Energy-Harvesting Applications	10.1155/2024/5197160	Yes	Yes	Yes	Yes	No	No	Remove
730	[730]	2024	Guan, X.; Xu, X.; Gong, J.; Liu, X.	Facing AI with knowledge: an investigative study on the utilisation of service robots and employee knowledge management behaviours	10.1080/13683500.2024.2392748	Yes	Yes	Yes	Yes	No	No	Remove
731	[731]	2024	Yang, Y.; Chen, L.; He, W.; Sun, D.; Salas-Pilco, S.Z.	Artificial Intelligence for Enhancing Special Education for K-12: A Decade of Trends, Themes, and Global Insights (2013–2023)	10.1007/s40593-024-00422-0	Yes	Yes	Yes	Yes	No	No	Remove
732	[732]	2024	Le, K.B.Q.; Cayrat, C.	Howdy, Robo-Partner: exploring artificial companionship and its stress-alleviating potential for service employees	10.1108/JOSM-09-2023-0408	Yes	Yes	Yes	Yes	Yes	Yes	Retain
733	[733]	2024	Dell'Acqua, P.; Costantini, S.; Dyoub, A.; De Gasperis, G.D.; Monaldini, A.; Rafanelli, A.	Empathy-Aware Behavior Trees for Social Care Decision Systems	10.1016/j.procs.2024.06.351	Yes	Yes	Yes	Yes	No	No	Remove
734	[734]	2024	Liao, Y.-C.	Family Interactive Device with AI Emotion Sensing Technology	10.1109/ICEIB61477.2024.10602598	Yes	Yes	Yes	Yes	No	No	Remove
735	[735]	2024	Ye, Y.-L.; Tseng, S.-T.; Huang, C.-H.; Tsai, K.-L.	Development of Aero AI for Initial Flight Shape Design of Small Fixed-Wing UAV	10.1109/ICEIB61477.2024.10602606	Yes	Yes	Yes	Yes	No	No	Remove
736	[736]	2024	Zouaoui, Z.; Chahinez, K.	Deep Learning Approach for Predicting Psychodiagnosis	10.18267/j.aip.243	Yes	Yes	Yes	Yes	No	No	Remove
737	[737]	2024		HEAd 2024 - 10th International Conference on Higher Education Advances		Yes	Yes	Yes	Yes	No	No	Remove
738	[738]	2024	Duane, A.	Can Artificial Intelligence Complete My Assessment? A Student Led Initiative to Stress Test the Academic Integrity of University Assessment Using Generative AI	10.4995/HEAd24.2024.17143	Yes	Yes	Yes	Yes	No	No	Remove
739	[739]	2024	Kim, S.; Song, Y.; Go, M.; Kim, S.; Kim, M.; Yoon, B.	Application of artificial intelligence in technology management: status quo, challenges and opportunities	10.1080/09537325.2024.2389141	Yes	Yes	Yes	Yes	No	No	Remove
740	[740]	2024	Cao, J.; Yuan, C.; Zhang, Y.; Quan, Y.; Chang, P.; Yang, J.; Song, Q.; Miao, Y.	Observation of intracranial artery and venous sinus hemodynamics using compressed sensing-accelerated 4D flow MRI: performance at different acceleration factors	10.3389/fnins.2024.1438003	Yes	Yes	Yes	Yes	No	No	Remove
741	[741]	2024	Torres, A.; Wenke, M.; Lieneck, C.; Ramamonjiarivelo, Z.; Ari, A.	A Systematic Review of Artificial Intelligence Used to Predict Loneliness, Social Isolation, and Drug Use During the COVID-19 Pandemic	10.2147/JMDH.S466099	Yes	Yes	Yes	Yes	No	No	Remove
742	[742]	2024	Rao, P.; Xu, S.Y.; Bhattacharjee, A.; Zeng, Y.; Mariakakis, A.; Williams, J.J.	Integrating Digital Calendars with Large Language Models for Stress Management Interventions		Yes	Yes	Yes	Yes	No	No	Remove
743	[743]	2024	Romero, M.; Frøsig, T.; Taylor-Beswick, A.M.L.; Laru, J.; Bernasco, B.; Urmeneta, A.; Strutynska, O.; Girard, M.-A.	Manifesto in Defence of Human-Centred Education in the Age of Artificial Intelligence		Yes	Yes	Yes	Yes	No	No	Remove
744	[744]	2024	Castillo-Campos, M.; Varona-Aramburu, D.; Becerra-Alonso, D.	Artificial Intelligence Tools and Bias in Journalism-related Content Generation: Comparison Between Chat GPT-3.5, GPT-4 and Bing	10.51698/tripodos.2024.55.06	Yes	Yes	Yes	Yes	No	No	Remove
745	[745]	2024	Ghamgui, E.; Shrivastava, C.; Carles, M.; Kherroubi, J.	Boosting Visualization of Image Logs in 3D Towards Automated Well-Centric Interpretation	10.15530/urtec-2024-4054007	Yes	Yes	Yes	Yes	No	No	Remove
746	[746]	2024		AISD 2024 - Proceedings of the 1st International Workshop of Young Scientists on Artificial Intelligence for Sustainable Development		Yes	Yes	Yes	Yes	No	No	Remove
747	[747]	2024	Besenyő, J.; Schneider, R.	New Approaches Within the Peace Mission in Africa Using the Example of Uganda		Yes	Yes	Yes	Yes	No	No	Remove
748	[748]	2024	Hedayati, M.	Future-making through eventing human-machine listening	10.12688/openreseurope.17390.1	Yes	Yes	Yes	Yes	No	No	Remove
749	[749]	2024	Miller-Nesbitt, A.	ChatGPT not Useful as a Tool to Streamline Library Cataloguing Processes	10.18438/eblip30524	Yes	Yes	Yes	Yes	No	No	Remove
750	[750]	2024	MaungMaung, A.; Echizen, I.; Kiya, H.	Efficient Key-Based Adversarial Defense for ImageNet by Using Pre-Trained Models	10.1109/OJSP.2024.3419569	Yes	Yes	Yes	Yes	No	No	Remove
751	[751]	2024	Gowroju, S.; Pal, R.; Rajput, P.K.	Evaluating Mental Well-being through Wearable Sensors Utilizing Machine Learning		Yes	Yes	Yes	Yes	No	No	Remove
752	[752]	2024	Bhattacharya, J.; Gupta, A.; Dretsch, M.N.; Denney, T.S.; Deshpande, G.	A Reliable Clinical Decision Support System for Posttraumatic Stress Disorder Using Functional Magnetic Resonance Imaging Data	10.1109/TAI.2024.3411596	Yes	Yes	Yes	Yes	No	No	Remove
753	[753]	2024	Hsu, C.-Y.; Yang, Y.-T.	Exploring the Psychological Impact of Artificial Intelligence-Generated Green Walls on Students and Educators	10.1109/ICIET60671.2024.10542763	Yes	Yes	Yes	Yes	No	No	Remove
754	[754]	2024	Luckin, R.; Rudolph, J.; Grünert, M.; Tan, S.	Exploring the future of learning and the relationship between human intelligence and AI. An interview with Professor Rose Luckin	10.37074/jalt.2024.7.1.27	Yes	Yes	Yes	Yes	No	No	Remove
755	[755]	2024	Terblanche, M.; Olaleye, K.; Marivate, V.	Prompting Towards Alleviating Code-Switched Data Scarcity in Under-Resourced Languages with GPT as a Pivot		Yes	Yes	Yes	Yes	No	No	Remove
756	[756]	2024	Mathin, S.; Chandra, D.S.; Sunkireddy, A.R.; Varma, B.J.V.; Shanmugasundaram, S.; Kukreja, V.	Personalized Mental Health Analysis Using Artificial Intelligence Approach	10.1109/ADICS58448.2024.10533648	Yes	Yes	Yes	Yes	No	No	Remove
757	[757]	2024	Rodrigues, L.T.; Goeldner, B.S.A.; Mercuri, E.G.F.; Noe, S.M.	Tradescantia response to air and soil pollution, stamen hair cells dataset and ANN color classification	10.3389/fdata.2024.1384240	Yes	Yes	Yes	Yes	No	No	Remove
758	[758]	2024	Waseem, M.; Das, T.; Ahmad, A.; Liang, P.; Fahmideh, M.; Mikkonen, T.	ChatGPT as a Software Development Bot: A Project-Based Study	10.5220/0012631600003687	Yes	Yes	Yes	Yes	No	No	Remove
759	[759]	2024	Gao, W.-J.; Gosseries, O.; Garraghty, P.; Diamond, M.; Sanchez-Vives, M.V.	Editorial: Horizons in Systems Neuroscience 2022	10.3389/fnsys.2024.1415569	Yes	Yes	Yes	Yes	No	No	Remove
760	[760]	2024	Altıparmak, H.; Yazici, S.; Yilmaz, İ.; Bülbül-Başkan, E.B.; Oral, H.B.; Aydoǧan, K.; Temel, G.; Ergoren, M.; Al-Turjman, F.	Performance measurements of 12 different machine learning algorithms that make personalized psoriasis treatment recommendations with a database of psoriasis patients responding to treatment		Yes	Yes	Yes	Yes	No	No	Remove
761	[761]	2024	Alwadani, F.A.S.; Lone, A.; Hakami, M.T.; Moria, A.H.; Alamer, W.; Alghirash, R.A.; Alnawah, A.K.; Hadadi, A.S.	Attitude and Understanding of Artificial Intelligence Among Saudi Medical Students: An Online Cross-Sectional Study	10.2147/JMDH.S455260	Yes	Yes	Yes	Yes	No	No	Remove
762	[762]	2024	Vaishali Narayanrao, P.V.; Srilakshmi, R.; Deepika, M.; Kumari, P.L.	Improving Accuracy in Predicting Stress Levels of Working Women Using Convolutional Neural Networks		Yes	Yes	Yes	Yes	No	No	Remove
763	[763]	2024	Byeon, H.	Comparative Analysis of Telemedicine in Media Coverage Pre- and Post-COVID-19 using Unsupervised Latent Dirichlet Topic Modeling	10.14569/IJACSA.2024.0150404	Yes	Yes	Yes	Yes	No	No	Remove
764	[764]	2024	Ceasovschih, A.; Şorodoc, V.; Covantsev, S.; Balta, A.; Uzokov, J.; Kaiser, S.E.; Almaghraby, A.; Lionte, C.; Statescu, C.; Sascau, R.A.	Electrocardiogram Features in Non-Cardiac Diseases: From Mechanisms to Practical Aspects	10.2147/JMDH.S445549	Yes	Yes	Yes	Yes	No	No	Remove
765	[765]	2024	Pörn, R.; Braskén, M.; Wingren, M.; Andersson, S.	Attitudes towards and expectations on the role of artificial intelligence in the classroom among digitally skilled Finnish K-12 mathematics teachers	10.31129/LUMAT.12.3.2102	Yes	Yes	Yes	Yes	No	No	Remove
766	[766]	2024	Egetenmeier, A.; Strickroth, S.	Scalable Two-Minute Feedback: Digital, Lecture-Accompanying Survey as a Continuous Feedback Instrument	10.18178/ijiet.2024.14.4.2079	Yes	Yes	Yes	Yes	No	No	Remove
767	[767]	2024	Bharti, P.; Sharma, V.K.	Enhancing Decision-Making: The Significance of Humanized Avatars in Complex Scenarios		Yes	Yes	Yes	Yes	No	No	Remove
768	[768]	2024	Viana-Ruíz, L.R.; Alzate-Giraldo, A.A.	Media Ecology and Collective Memory Construction: The Role of Cultural Tourism in the Digital Age	10.5294/pacla.2024.27.1.5	Yes	Yes	Yes	Yes	No	No	Remove
769	[769]	2024	He, L.	The Interweaving of Piety and Fashion: Reinterpretation of Religious Symbols in Clothing Design		Yes	Yes	Yes	Yes	No	No	Remove
770	[770]	2024	Rakap, S.; Balikci, S.	Enhancing IEP Goal Development for Preschoolers with Autism: A Preliminary Study on ChatGPT Integration	10.1007/s10803-024-06343-0	Yes	Yes	Yes	Yes	No	No	Remove
771	[771]	2024	Jain, B.; Goyal, G.; Sharma, M.	Evaluating Emotional Detection & Classification Capabilities of GPT-2 & GPT-Neo Using Textual Data	10.1109/Confluence60223.2024.10463396	Yes	Yes	Yes	Yes	No	No	Remove
772	[772]	2024	Shapira, N.; Levy, M.; Alavi, S.H.; Zhou, X.; Choi, Y.; Goldberg, Y.; Sap, M.; Shwartz, V.	Clever Hans or Neural Theory of Mind? Stress Testing Social Reasoning in Large Language Models		Yes	Yes	Yes	Yes	No	No	Remove
773	[773]	2024	Andrew, J.J.	JudithJeyafreeda_StressIdent_LT-EDI@EACL2024: GPT for stress identification		Yes	Yes	Yes	Yes	No	No	Remove
774	[774]	2024	Silva, H.H.D.; Rocha, M.; Trajano, G.; Morales, A.S.; Sarkadi, S.; Panisson, A.R.	Distributed Theory of Mind in Multi-Agent Systems	10.5220/0012563400003636	Yes	Yes	Yes	Yes	No	No	Remove
775	[775]	2024	Bozkurt, A.	GenAI et al.: Cocreation, Authorship, Ownership, Academic Ethics and Integrity in a Time of Generative AI	10.55982/openpraxis.16.1.654	Yes	Yes	Yes	Yes	No	No	Remove
776	[776]	2024	Heaukulani, C.; Phang, Y.S.; Weng, J.H.; Lee, J.; Morris, R.J.T.	Deploying AI Methods for Mental Health in Singapore: From Mental Wellness to Serious Mental Health Conditions		Yes	Yes	Yes	Yes	Yes	Yes	Retain
777	[777]	2024	Benhmad, T.; Rhaimi, C.B.; Alomari, S.; Aljuhani, L.	Design and Implementation of an Integrated IoT and Artificial Intelligence System for Smart Irrigation Management	10.15849/IJASCA.240330.12	Yes	Yes	Yes	Yes	No	No	Remove
778	[778]	2024	Lee, I.; Hahn, S.	On the relationship between mind perception and social support of chatbots	10.3389/fpsyg.2024.1282036	Yes	Yes	Yes	Yes	Yes	Yes	Retain
779	[779]	2024	Deokar, A.S.; Pradhan, M.A.	Prediction of cardiovascular diseases using explainable AI	10.1201/9781003393580-31	Yes	Yes	Yes	Yes	No	No	Remove
780	[780]	2024	Zhang, Z.; Liu, X.; Zhang, S.; Song, Z.; Lü, K.; Yang, W.	A review and analysis of key biomarkers in Alzheimer’s disease	10.3389/fnins.2024.1358998	Yes	Yes	Yes	Yes	No	No	Remove
781	[781]	2024	Holderried, F.; Stegemann-Philipps, C.; Herschbach, L.; Moldt, J.-A.; Nevins, A.; Griewatz, J.; Holderried, M.; Herrmann-Werner, A.; Festl-Wietek, T.; Mahling, M.	A Generative Pretrained Transformer (GPT)-Powered Chatbot as a Simulated Patient to Practice History Taking: Prospective, Mixed Methods Study	10.2196/53961	Yes	Yes	Yes	Yes	No	No	Remove
782	[782]	2024	Högberg, C.	Stabilizing translucencies: Governing AI transparency by standardization	10.1177/20539517241234298	Yes	Yes	Yes	Yes	No	No	Remove
783	[783]	2024	Radwan, A.; Amarneh, M.; Alawneh, H.; Ashqar, H.I.; Alsobeh, A.; Magableh, A.A.A.R.	Predictive Analytics in Mental Health Leveraging LLM Embeddings and Machine Learning Models for Social Media Analysis	10.4018/IJWSR.338222	Yes	Yes	Yes	Yes	No	No	Remove
784	[784]	2024	Alanezi, F.	Assessing the Effectiveness of ChatGPT in Delivering Mental Health Support: A Qualitative Study	10.2147/JMDH.S447368	Yes	Yes	Yes	Yes	Yes	Yes	Retain
785	[785]	2024	Kemelbekova, Z.; Degtyareva, X.; Yessenaman, S.; Ismailova, D.; Seidaliyeva, G.	AI in teaching English as a foreign language: Effectiveness and prospects in Kazakh higher education	10.18355/XL.2024.17.01.05	Yes	Yes	Yes	Yes	No	No	Remove
786	[786]	2024	Awan, W.N.; Paasivaara, M.; Gloor, P.; Salman, I.	Creating Happier and More Productive Software Engineering Teams through AI and Machine Learning		Yes	Yes	Yes	Yes	No	No	Remove
787	[787]	2024	Seerig, K.H.; Haug, M.; Maier, A.; Gewald, H.	The Healing Power of Words: Examining the Effect of Communication Styles on Appreciation within the Hospital Setting	10.1016/j.procs.2023.12.208	Yes	Yes	Yes	Yes	No	No	Remove
788	[788]	2024	Rudroff, T.	Artificial Intelligence’s Transformative Role in Illuminating Brain Function in Long COVID Patients Using PET/FDG	10.3390/brainsci14010073	Yes	Yes	Yes	Yes	No	No	Remove
789	[789]	2024	Singh, S.; Chhabra, R.	Personalized Navigation System in Society 5.0		Yes	Yes	Yes	Yes	No	No	Remove
790	[790]	2024	Sokolowska, B.	Being in Virtual Reality and Its Influence on Brain Health—An Overview of Benefits, Limitations and Prospects	10.3390/brainsci14010072	Yes	Yes	Yes	Yes	No	No	Remove
791	[791]	2024	Wang, S.; Liang, C.; Gao, Y.; Ye, Y.; Qiu, J.; Tao, C.; Wang, H.	Social media insights into spatio-temporal emotional responses to COVID-19 crisis	10.1016/j.healthplace.2024.103174	Yes	Yes	Yes	Yes	No	No	Remove
792	[792]	2024	de Abreu, J.	The “Artificial Intelligence Act” Proposal on European e-Justice Domains Through the Lens of User-Focused, User-Friendly and Effective Judicial Protection Principles		Yes	Yes	Yes	Yes	No	No	Remove
793	[793]	2024	Jafari, M.; Sadeghi, D.; Shoeibi, A.; Alinejad-Rokny, H.; Beheshti, A.; García, D.L.; Chen, Z.; Acharya, U.R.; Górriz, J.M.	Empowering precision medicine: AI-driven schizophrenia diagnosis via EEG signals: A comprehensive review from 2002–2023	10.1007/s10489-023-05155-6	Yes	Yes	Yes	Yes	No	No	Remove
794	[794]	2024	Yin, M.; Jiang, S.; Niu, X.	Can AI really help? The double-edged sword effect of AI assistant on employees’ innovation behavior	10.1016/j.chb.2023.107987	Yes	Yes	Yes	Yes	No	No	Remove
795	[795]	2024	Huo, W.; Luo, W.; Yan, J.; Wang, Y.; Deng, Y.	Medical Artificial Intelligence Information Disclosure on Healthcare Professional Involvement in Innovation: A Transactional Theory of Stress and Coping Model	10.1080/10447318.2023.2266797	Yes	Yes	Yes	Yes	No	No	Remove
796	[796]	2024	da Rosa Fröhlich, W.D.R.; Rigo, S.J.; Bez, M.R.	ATHENA I—An architecture for near real-time physiological signal monitoring and pattern detection	10.1016/j.future.2023.09.010	Yes	Yes	Yes	Yes	No	No	Remove
797	[797]	2024	Masri, G.; Al-Shargie, F.; Tariq, U.; Al-Mughairbi, F.; Babiloni, F.; Al-Nashash, H.	Mental Stress Assessment in the Workplace: A Review	10.1109/TAFFC.2023.3312762	Yes	Yes	Yes	Yes	Yes	Yes	Retain
798	[798]	2024	Jin, L.; Ren, Q.; Mitchell, V.; May, A.	A video processing and machine learning based method for evaluating safety-critical operator engagement in a motorway control room	10.1080/00140139.2023.2223784	Yes	Yes	Yes	Yes	No	No	Remove
799	[799]	2024	Guo, K.; Zhong, Y.; Li, D.; Chu, S.K.W.	Investigating students’ engagement in chatbot-supported classroom debates	10.1080/10494820.2023.2207181	Yes	Yes	Yes	Yes	No	No	Remove
800	[800]	2024	Lee, J.; Lee, D.; Lee, J.-G.	Influence of Rapport and Social Presence with an AI Psychotherapy Chatbot on Users’ Self-Disclosure	10.1080/10447318.2022.2146227	Yes	Yes	Yes	Yes	No	No	Remove
801	[801]	2024	Naseer, F.; Yu, C.; Dulloo, R.; Abdul Kader Jilani, M.M.; Shaheen, M.	Bridging Global Divides for Transnational Higher Education in the AI Era		Yes	Yes	Yes	Yes	No	No	Remove
802	[802]	2024	Ahmed, F.; Sohag, K.	The Role of AI and Financial Stress in Enhancing Access and Equity in Transnational Higher Education: A Case Study in the UK		Yes	Yes	Yes	Yes	No	No	Remove
803	[803]	2024	Ramya, R.	Teaching, Learning, and Coaching Using Generative AI Tools: Efficacious Educational Materials in Emergency and Open-Access Online Learning Environments		Yes	Yes	Yes	Yes	No	No	Remove
804	[804]	2024	Hassan, S.N.	Integration of Micro- Credentials With Artificial Intelligence in Open Education: Developments and Challenges for Middle East Countries		Yes	Yes	Yes	Yes	No	No	Remove
805	[805]	2024	Zaman, M.M.; Rahman, M.R.; Ur Rasul, M.S.; Zaman, M.S.; Fahim, M.M.I.; Miami, A.T.; Sakif, M.S.I.; Noor, J.	A Data-Driven Insight to Enhancing Stress Management Through Chatbot Interaction Among Undergraduate Students	10.1109/ICCIT64611.2024.11022394	Yes	Yes	Yes	Yes	No	No	Remove
806	[806]	2024	Akhtar, S.; Akhtar, M.A.K.; Kumar, M.	Ethical Implications of Open AI and Collaborative Development in Society 5.0		Yes	Yes	Yes	Yes	No	No	Remove
807	[807]	2024	Ramya Sri, R.; Aravind, S.; Vyankatesh Ghamande, M.V.; Bhonsle, M.; Saravanan, P.	Integrating Global Practitioner Research Methodologies in the NBA: Enhancing Performance and Innovations		Yes	Yes	Yes	Yes	No	No	Remove
808	[808]	2024	Tejasmayee, P.; Rastogi, S.; Sharma, R.; Pushp, A.; Agarwal, B.; Kashyap, S.	Role of Graphene and AI for A Step Towards Development	10.1109/SCOPES64467.2024.10991029	Yes	Yes	Yes	Yes	No	No	Remove
809	[809]	2024	Balakrishnan, H.; Lechardoy, B.; Collignon, M.; Sen, A.; Ali, A.; Verma, A.; Wisniewski, M.; Chatzithanos, P.; Tsourdos, A.; Xing, Y.	Automating Emergency Landing in Cities with Cognitive Stress Reducing Explanations to Pilot-in-the-Loop	10.1109/ISC260477.2024.11004215	Yes	Yes	Yes	Yes	No	No	Remove
810	[810]	2024	Ibrahim Edam, S.M.	Restructuring the Landscape of Generative AI Research		Yes	Yes	Yes	Yes	No	No	Remove
811	[811]	2024	Kasera, A.; Yadav, R.; Joseph, S.T.	Human- Centric Design of Emotion- Aware Systems for Automotive Safety		Yes	Yes	Yes	Yes	No	No	Remove
812	[812]	2024	Puczyńska, J.; Djenouri, Y.	AI in disinformation detection	10.60097/ACIG/200200	Yes	Yes	Yes	Yes	No	No	Remove
813	[813]	2024	Choube, A.; das Swain, V.D.; Mishra, V.	SeSaMe: A Framework to Simulate Self-Reported Ground Truth for Mental Health Sensing Studies	10.1109/ACII63134.2024.00031	Yes	Yes	Yes	Yes	Yes	Yes	Retain
814	[814]	2024	Prokofyev, M.; Marihart, H.; Lackner, G.	Acoustic emission monitoring for industrial pressure vessels and infrastructure	10.58286/29708	Yes	Yes	Yes	Yes	No	No	Remove
815	[815]	2024	Zou, B.; Wang, C.	Using an Artificial Intelligent Speaking Assessment Platform—EAP Talk—to Develop EFL Speaking Skills		Yes	Yes	Yes	Yes	No	No	Remove
816	[816]	2024		2024 Beyond Technology Summit on Informatics International Conference, BTS-I2C 2024		Yes	Yes	Yes	Yes	No	No	Remove
817	[817]	2024	Salian, R.; Banerjee, A.; Kamboj, P.; Gupta, S.K.S.; Sriramoju, A.K.; Srivathsan, K.	Expert-Guided Transformers: Advancing CAD Diagnosis	10.1109/IEEECONF60004.2024.10942709	Yes	Yes	Yes	Yes	No	No	Remove
818	[818]	2024	Cameron, G.; Mulvenna, M.; Bond, R.; Ennis, E.; O’Neill, S.; Cameron, D.; Bunting, A.	How do Employees Engage Within an Online Wellbeing Platform? Insights FromAssociation Rule Mining Analysis		Yes	Yes	Yes	Yes	No	No	Remove
819	[819]	2024	Zhu, M.; Feng, C.	Construction of Tibetan Datasets and Large Language Models for Psychological Health Counseling		Yes	Yes	Yes	Yes	No	No	Remove
820	[820]	2024	Su, T.-J.; Chiu, C.-L.; Su, C.-H.; Tian, M.-Y.; Cheng, J.-C.; Wang, S.-M.	Application of Fuzzy Theory to Parameter Design in Wafer Stealth Laser Dicing	10.1109/ISPACS62486.2024.10868233	Yes	Yes	Yes	Yes	No	No	Remove
821	[821]	2024	Faye, P.F.; Faye, J.A.A.; Senghor, M.	Water Optimization in Digital Farming	10.5220/0013057400003822	Yes	Yes	Yes	Yes	No	No	Remove
822	[822]	2024	Refah Faraj, H.A.	The Global Value System and Its Components for University Students	10.12738/jestp.2024.1.020	Yes	Yes	Yes	Yes	No	No	Remove
823	[823]	2024	Liu, Y.; Zavareh, A.; Zoghi, B.	AI-Powered Strategies for Alleviating Graduate Student Burnout Through Emotional Intelligence and Wearable Technology	10.1109/FIE61694.2024.10893536	Yes	Yes	Yes	Yes	Yes	Yes	Retain
824	[824]	2024	Priyadharshini, A.; Baba Fakruddin Ali, H.B.; Gowtham, A.; Viswanathan, V.; John Bermans, T.; Preethi, R.	Evaluation of Glucose Concentration in the Stream and Effects of Psychological Stress on Diabetes Management using Data Science	10.1109/ICERCS63125.2024.10895411	Yes	Yes	Yes	Yes	No	No	Remove
825	[825]	2024	Dahal, M.; Church, W.; Rogers, C.	Playful Learning in Robotics: A Case Study with Smart Motors Workshops	10.1109/FIE61694.2024.10892854	Yes	Yes	Yes	Yes	No	No	Remove
826	[826]	2024	Wang, Z.; Xia, M.; He, L.; Chen, H.; Liu, Y.; Zhu, R.; Liang, K.; Wu, X.; Liu, H.; Malladi, S.	CharXiv: Charting Gaps in Realistic Chart Understanding in Multimodal LLMs		Yes	Yes	Yes	Yes	No	No	Remove
827	[827]	2024	Xu, X.; Ye, Q.; Ren, X.	Stress-Testing Long-Context Language Models with Lifelong ICL and Task Haystack		Yes	Yes	Yes	Yes	No	No	Remove
828	[828]	2024	Greenblatt, R.; Roger, F.; Krasheninnikov, D.; Krueger, D.	Stress-Testing Capability Elicitation With Password-Locked Models		Yes	Yes	Yes	Yes	No	No	Remove
829	[829]	2023	Lekea, I.K.; Lekeas, G.K.; Topalnakos, P.	Exploring Enhanced Military Ethics and Legal Compliance through Automated Insights: An Experiment on Military Decision-making in Extremis	10.12681/cjp.35213	Yes	Yes	Yes	Yes	No	No	Remove
830	[830]	2023	Li, F.; Cao, Z.; Li, X.	College Translation Teaching in the Era of Artificial Intelligence: Challenges and Solutions	10.33423/jhetp.v23i19.6704	Yes	Yes	Yes	Yes	No	No	Remove
831	[831]	2023	Qu, S.	A study on the impact of investor sentiment on corporate financial stress based on data mining	10.1145/3659211.3659357	Yes	Yes	Yes	Yes	No	No	Remove
832	[832]	2023	Liu, J.	Coffee Bean High Accuracy Classification with eXplainable Artificial Intelligence	10.1145/3659211.3659296	Yes	Yes	Yes	Yes	No	No	Remove
833	[833]	2023	Keeley, K.	AI-assisted teacher wellness: Theory and practice		Yes	Yes	Yes	Yes	Yes	Yes	Retain
834	[834]	2023	Ajri, S.J.; Nguyen, D.; Agarwal, S.; Padala, A.K.R.; Yildirim, C.	Virtual AIVantage: Leveraging Large Language Models for Enhanced VR Interview Preparation among Underrepresented Professionals in Computing	10.1145/3626705.3631799	Yes	Yes	Yes	Yes	No	No	Remove
835	[835]	2023	Zargham, N.; Reicherts, L.; Avanesi, V.; Rogers, Y.; Malaka, R.	Tickling Proactivity: Exploring the Use of Humor in Proactive Voice Assistants	10.1145/3626705.3627777	Yes	Yes	Yes	Yes	No	No	Remove
836	[836]	2023	Hossain, M.I.; Maruf, M.H.; Khan, M.A.R.; Prity, F.S.; Fatema, S.; Sabbir Ejaz, M.S.; Khan, M.A.S.	Heart disease prediction using distinct artificial intelligence techniques: performance analysis and comparison	10.1007/s42044-023-00148-7	Yes	Yes	Yes	Yes	No	No	Remove
837	[837]	2023	Zechner, O.; García Guirao, D.; Schrom-Feiertag, H.; Regal, G.; Uhl, J.C.; Gyllencreutz, L.; Sjöberg, D.; Tscheligi, M.	NextGen Training for Medical First Responders: Advancing Mass-Casualty Incident Preparedness through Mixed Reality Technology	10.3390/mti7120113	Yes	Yes	Yes	Yes	No	No	Remove
838	[838]	2023	Yawer, B.A.; Liss, J.; Berisha, V.	Reliability and validity of a widely-available AI tool for assessment of stress based on speech	10.1038/s41598-023-47153-1	Yes	Yes	Yes	Yes	Yes	Yes	Retain
839	[839]	2023	Guo, S.; Zheng, D.; Zhao, L.; Liu, X.	ANN-AdaBoost model for the strength-weakening coefficient of soft clay in port engineering	10.1007/s12046-023-02276-z	Yes	Yes	Yes	Yes	No	No	Remove
840	[840]	2023	Fahool, F.; Shirinabadi, R.; Moarefvand, P.	A Case Study for Evaluating Effective Geomechanical Parameters and the Influence of the Biot Coefficient on the Stability of a Wellbore Wall in the Asmari Formation using Machine Learning	10.48048/tis.2023.7036	Yes	Yes	Yes	Yes	No	No	Remove
841	[841]	2023	Liao, P.-H.; Huang, Y.-J.; Ho, C.-S.; Chu, W.	Application of machine learning and its effects on the development of a nursing guidance mobile app for sarcopenia	10.1186/s12912-023-01545-w	Yes	Yes	Yes	Yes	No	No	Remove
842	[842]	2023	Nazari, L.; Aslan, M.F.; Sabanci, K.; Ropelewska, E.	Integrated transcriptomic meta-analysis and comparative artificial intelligence models in maize under biotic stress	10.1038/s41598-023-42984-4	Yes	Yes	Yes	Yes	No	No	Remove
843	[843]	2023	Nja, C.O.; Idiege, K.J.; Uwe, U.E.; Meremikwu, A.N.; Ekon, E.E.; Erim, C.M.; Ukah, J.U.; Eyo, E.O.; Ideba, M.I.; Cornelius-Ukpepi, B.U.	Adoption of artificial intelligence in science teaching: From the vantage point of the African science teachers	10.1186/s40561-023-00261-x	Yes	Yes	Yes	Yes	No	No	Remove
844	[844]	2023	Kulasooriya, W.K.V.J.B.; Ranasinghe, R.S.S.; Perera, U.S.; Thisovithan, P.; Ekanayake, I.U.; Meddage, D.P.P.	Modeling strength characteristics of basalt fiber reinforced concrete using multiple explainable machine learning with a graphical user interface	10.1038/s41598-023-40513-x	Yes	Yes	Yes	Yes	No	No	Remove
845	[845]	2023	Bhatt, P.; Sethi, A.; Tasgaonkar, V.; Shroff, J.; Pendharkar, I.; Desai, A.; Sinha, P.; Deshpande, A.; Joshi, G.; Rahate, A.	Machine learning for cognitive behavioral analysis: datasets, methods, paradigms, and research directions	10.1186/s40708-023-00196-6	Yes	Yes	Yes	Yes	No	No	Remove
846	[846]	2023	Nandal, V.; Dieb, S.; Bulgarevich, D.S.; Osada, T.; Koyama, T.; Minamoto, S.; Demura, M.	Artificial intelligence inspired design of non-isothermal aging for γ–γ′ two-phase, Ni–Al alloys	10.1038/s41598-023-39589-2	Yes	Yes	Yes	Yes	No	No	Remove
847	[847]	2023	Babović, Z.; Bajat, B.; Barac̈, D.; Crnojevic´-Bengin, V.; Djokic, V.; Đorđević, F.; Drašković, D.; Filipovic, N.; French, S.; Furht, B.	Teaching computing for complex problems in civil engineering and geosciences using big data and machine learning: synergizing four different computing paradigms and four different management domains	10.1186/s40537-023-00730-7	Yes	Yes	Yes	Yes	No	No	Remove
848	[848]	2023	Minh, L.M.; Shin, J.; Li, Y.; Tightiz, L.; Nguyen, T.N.; Song, H.-K.; Moon, H.	Toward explainable heat load patterns prediction for district heating	10.1038/s41598-023-34146-3	Yes	Yes	Yes	Yes	No	No	Remove
849	[849]	2023	Squires, M.; Tao, X.; Elangovan, S.; Gururajan, R.; Zhou, X.; Acharya, U.R.; Li, Y.	Deep learning and machine learning in psychiatry: a survey of current progress in depression detection, diagnosis and treatment	10.1186/s40708-023-00188-6	Yes	Yes	Yes	Yes	No	No	Remove
850	[850]	2023	Tawfik, E.; Ghallab, E.; Moustafa, A.	A nurse versus a chatbot ‒ the effect of an empowerment program on chemotherapy-related side effects and the self-care behaviors of women living with breast Cancer: a randomized controlled trial	10.1186/s12912-023-01243-7	Yes	Yes	Yes	Yes	No	No	Remove
851	[851]	2023	Nawaz, M.; Javed, A.; Irtaza, A.	ResNet-Swish-Dense54: a deep learning approach for deepfakes detection	10.1007/s00371-022-02732-7	Yes	Yes	Yes	Yes	No	No	Remove
852	[852]	2023	de Arriba-Pérez, F.; García-Méndez, S.; Javier González-Castaño, F.J.; Costa-Montenegro, E.	Automatic detection of cognitive impairment in elderly people using an entertainment chatbot with Natural Language Processing capabilities	10.1007/s12652-022-03849-2	Yes	Yes	Yes	Yes	No	No	Remove
853	[853]	2023	Yamauchi, Y.; Ino, K.; Zempo, K.	Auditory VR Generative System for Non-Experts to Reproduce Human Memories Through Natural Language Interactions	10.1145/3610542.3626140	Yes	Yes	Yes	Yes	No	No	Remove
854	[854]	2023	Verma, R.; Ghosal, T.; Bhattacharjee, S.; Ekbal, A.; Bhattacharyya, P.	ReviVal: Towards Automatically Evaluating the Informativeness of Peer Reviews	10.1145/3624918.3625341	Yes	Yes	Yes	Yes	No	No	Remove
855	[855]	2023	Gong, C.; Wang, Y.; Tao, C.	Early Warning of Listed Companies Financial Risk Based on Hybrid Sampling and Back-propagation Neural Network: Evidence from China	10.1145/3656766.3656905	Yes	Yes	Yes	Yes	No	No	Remove
856	[856]	2023	Romanov, V.O.; Galelyuka, I.B.; Hrusha, V.M.; Voronenko, O.V.; Kovyrova, O.V.; Antonova, H.V.; Kedych, A.V.	Wireless Sensor Networks for Digital Agriculture, Environmental Protection, and Healthcare	10.1007/s10559-023-00638-3	Yes	Yes	Yes	Yes	No	No	Remove
857	[857]	2023	Fabian, K.E.; Foster, K.T.; Chwastiak, L.; Turner, M.; Wagenaar, B.H.	Adapting a transdiagnostic digital mental health intervention for use among immigrant and refugee youth in Seattle: a human-centered design approach	10.1093/tbm/ibad041	Yes	Yes	Yes	Yes	No	No	Remove
858	[858]	2023	Bin-Nashwan, S.A.; Sadallah, M.; Bouteraa, M.	Use of ChatGPT in academia: Academic integrity hangs in the balance	10.1016/j.techsoc.2023.102370	Yes	Yes	Yes	Yes	No	No	Remove
859	[859]	2023	Zhao, J.; Hu, E.; Han, M.; Jiang, K.; Shan, H.	That honey, my arsenic: The influence of advanced technologies on service employees’ organizational deviance	10.1016/j.jretconser.2023.103490	Yes	Yes	Yes	Yes	No	No	Remove
860	[860]	2023	Khare, S.K.; March, S.; Barua, P.D.; Gadre, V.M.; Acharya, U.R.	Application of data fusion for automated detection of children with developmental and mental disorders: A systematic review of the last decade	10.1016/j.inffus.2023.101898	Yes	Yes	Yes	Yes	No	No	Remove
861	[861]	2023	Huang, W.; Liu, Y.; Zhang, L.; Ding, D.	Research on intelligent safety evaluation method of miter gate based on improved D-S evidence theory	10.1145/3650215.3650373	Yes	Yes	Yes	Yes	No	No	Remove
862	[862]	2023	Shi, Y.; Cao, S.; Wang, B.; Dong, C.; He, D.; Chen, Y.; Lou, X.; Yao, J.; Wang, B.; Yu, C.	Global research status and hotspots in telecare applications during 2003-2022: A bibliometric and visualized analysis	10.1145/3644116.3644248	Yes	Yes	Yes	Yes	No	No	Remove
863	[863]	2023	Serban, I.B.; Dritsa, D.; Campero-Jurado, I.; Houben, S.; Brombacher, A.; Ten Cate, D.; Janssen, L.; Heijmans, M.	I just see numbers, but how do you feel about your training?: Clinicians' Data Needs in Telemonitoring for Colorectal Cancer Surgery Prehabilitation	10.1145/3584931.3607006	Yes	Yes	Yes	Yes	No	No	Remove
864	[864]	2023	Luštrek, M.; Lukan, J.; Bolliger, L.; Lauwerier, E.; Clays, E.	Designing an Intervention against Occupational Stress Based on Ubiquitous Stress and Context Detection	10.1145/3594739.3611326	Yes	Yes	Yes	Yes	Yes	Yes	Retain
865	[865]	2023	Cao, S.; Gómez, C.; Huang, C.-M.	How Time Pressure in Different Phases of Decision-Making Influences Human-AI Collaboration	10.1145/3610068	Yes	Yes	Yes	Yes	Yes	Yes	Retain
866	[866]	2023	Zuo, Y.; Che, L.; Zhang, L.	The development of robotics courses for young children under vector space model	10.1371/journal.pone.0293397	Yes	Yes	Yes	Yes	No	No	Remove
867	[867]	2023	Cavanagh, J.; Pariona-Cabrera, P.; Halvorsen, B.	In what ways are HR analytics and artificial intelligence transforming the healthcare sector?	10.1111/1744-7941.12392	Yes	Yes	Yes	Yes	No	No	Remove
868	[868]	2023	Ambassa, Z.; Amba, J.C.; Momha, M.B.; Landry, L.D.; Nzengwa, R.; Mbongo, P.A.	Advanced monitoring and numerical modelling of the stability, safety and reliability indicators of the earthen dam of Songloulou (Cameroon)	10.1371/journal.pone.0292804	Yes	Yes	Yes	Yes	No	No	Remove
869	[869]	2023	Rajaprabu, N.; Ponmurugan, P.	An introduction to diabetes drug discovery in biomedical industry through artificial intelligence, using Lichens' secondary metabolites		Yes	Yes	Yes	Yes	No	No	Remove
870	[870]	2023	Galvão, A.; Chumbo, I.; Anes, E.	Behavioural psychology towards artificial intelligence in cybersecurity		Yes	Yes	Yes	Yes	No	No	Remove
871	[871]	2023	Schoefl, R.	Endoscopic retrograde cholangio pancreatography and endoscopic ultrasound: The pilot is only as good as the co-pilot - what do nurses need to know?	10.12968/gasn.2023.21.7.20	Yes	Yes	Yes	Yes	No	No	Remove
872	[872]	2023	Punam, S.R.; Kumar, S.	Localisation of facts compensator using reptile search algorithm for enhancing power system security under multi-contingency conditions	10.1049/ccs2.12089	Yes	Yes	Yes	Yes	No	No	Remove
873	[873]	2023	Wang, Q.; Ng, S.-M.; Zhou, X.	The mechanism and effectiveness of mindfulness-based intervention for reducing the psychological distress of parents of children with autism spectrum disorder: A protocol of randomized control trial of ecological momentary intervention and assessment	10.1371/journal.pone.0291168	Yes	Yes	Yes	Yes	Yes	Yes	Retain
874	[874]	2023	Cheng, B.; Lin, H.; Kong, Y.	Challenge or hindrance? How and when organizational artificial intelligence adoption influences employee job crafting	10.1016/j.jbusres.2023.113987	Yes	Yes	Yes	Yes	No	No	Remove
875	[875]	2023	Nursalim, M.; Saroinsong, W.P.; Boonroungrut, C.; Costa, A.D.	Prediction of students' COVID-19 resilience: An artificial neural network based on gender, age, stress intensity, and mindfulness variables	10.1002/pits.22920	Yes	Yes	Yes	Yes	No	No	Remove
876	[876]	2023	Dou, Y.	Does the application of artificial intelligence technology affect employees' turnover intention?	10.1145/3625469.3625488	Yes	Yes	Yes	Yes	No	No	Remove
877	[877]	2023	Bhanot, K.; Baldini, I.; Wei, D.; Zeng, J.; Bennett, K.	Stress-Testing Bias Mitigation Algorithms to Understand Fairness Vulnerabilities	10.1145/3600211.3604713	Yes	Yes	Yes	Yes	No	No	Remove
878	[878]	2023	Mei, J.; Wu, L.; Chen, E.; Xiao, W.; Zhong, L.; Guo, J.; Li, W.	A novel structural damage detection method using a hybrid IDE–BP model	10.1016/j.knosys.2023.110606	Yes	Yes	Yes	Yes	No	No	Remove
879	[879]	2023	Al-Kassimi, K.	A Postmodern (Singularity) Future with a Post-Human Godless Algorithm: Trans-Humanism, Artificial Intelligence, and Dataism	10.3390/rel14081049	Yes	Yes	Yes	Yes	No	No	Remove
880	[880]	2023	Ananth Kumar, T.A.; Rajmohan, R.; Ajagbe, S.A.; Gaber, T.; Xiao-Jun Zeng, X.-J.; Masmoudi, F.	A novel CNN gap layer for growth prediction of palm tree plantlings	10.1371/journal.pone.0289963	Yes	Yes	Yes	Yes	No	No	Remove
881	[881]	2023	Reis, F.J.J.; Bittencourt, J.V.; Calestini, L.; Ferreira, A.; Meziat-Filho, N.; Nogueira, L.C.	Exploratory analysis of 5 supervised machine learning models for predicting the efficacy of the endogenous pain inhibitory pathway in patients with musculoskeletal pain	10.1016/j.msksp.2023.102788	Yes	Yes	Yes	Yes	No	No	Remove
882	[882]	2023	Mi, L.; Liu, W.; Yuan, Y.-H.; Shao, X.; Zhong, Y.	Adoption of AI in response to COVID-19—a configurational perspective	10.1007/s00779-023-01711-6	Yes	Yes	Yes	Yes	No	No	Remove
883	[883]	2023	Albaladejo-González, M.; Ruipérez-Valiente, J.A.; Gómez Mármol, F.	Evaluating different configurations of machine learning models and their transfer learning capabilities for stress detection using heart rate	10.1007/s12652-022-04365-z	Yes	Yes	Yes	Yes	No	No	Remove
884	[884]	2023	Wong, F.; de la Fuente-Nú̃nez, C.; Collins, J.J.	Leveraging artificial intelligence in the fight against infectious diseases	10.1126/science.adh1114	Yes	Yes	Yes	Yes	No	No	Remove
885	[885]	2023	Reddy, B.R.; Veera Reddy, V.C.; Vijaya Kumar, M.V.	Hybrid DC-DC Converter with Artificial Intelligence based MPPT Algorithm for FC-EV	10.56042/jsir.v82i05.1087	Yes	Yes	Yes	Yes	No	No	Remove
886	[886]	2023	Laskowitz, L.; Huffstadt, K.	Between Reality and Fiction: Self-Representation as an Avatar and Its Effects on Self-Presence	10.1145/3632971.3633048	Yes	Yes	Yes	Yes	No	No	Remove
887	[887]	2023	Heine, I.; Hellebrandt, T.; Huebser, L.; Padrón, M.	Hybrid intelligence: Augmenting employees' decision-making with ai-based applications		Yes	Yes	Yes	Yes	No	No	Remove
888	[888]	2023	Li, X.; Zeng, L.; Lu, X.; Chen, K.; Yu, M.; Wang, B.; Zhao, M.	A Review of Artificial Intelligence in the Rupture Risk Assessment of Intracranial Aneurysms: Applications and Challenges	10.3390/brainsci13071056	Yes	Yes	Yes	Yes	No	No	Remove
889	[889]	2023	Wong, S.M.Y.; Chen, E.Y.H.; Lee, M.C.Y.; Suen, Y.N.; Hui, C.L.M.	Rumination as a Transdiagnostic Phenomenon in the 21st Century: The Flow Model of Rumination	10.3390/brainsci13071041	Yes	Yes	Yes	Yes	No	No	Remove
890	[890]	2023	Takan, S.; Ergün, D.; Getir Yaman, S.; Kilincceker, O.	Bias in human data: A feedback from social sciences	10.1002/widm.1498	Yes	Yes	Yes	Yes	No	No	Remove
891	[891]	2023	Osamor, A.; Kulume, P.; Cherukut, P.	Chatbots and AI in Education (AIEd) tools: The good, the bad, and the ugly	10.37074/jalt.2023.6.2.29	Yes	Yes	Yes	Yes	No	No	Remove
892	[892]	2023	Jiang, C.; Gao, Y.; Ng, W.W.Y.; Zhou, J.; Zhong, J.; Zhen, H.	SeDepTTS: Enhancing the Naturalness via Semantic Dependency and Local Convolution for Text-to-Speech Synthesis	10.1609/aaai.v37i11.26523	Yes	Yes	Yes	Yes	No	No	Remove
893	[893]	2023	Gong, L.; Lin, Y.; Guo, S.; Lin, Y.; Wang, T.; Zheng, E.; Zhou, Z.; Wan, H.	Contrastive Pre-training with Adversarial Perturbations for Check-in Sequence Representation Learning	10.1609/aaai.v37i4.25546	Yes	Yes	Yes	Yes	No	No	Remove
894	[894]	2023	Sun, X.; Casula, D.; Navaratnam, A.; Popp, A.; Knopp, F.; Busini, G.; Wesołowski, J.; van Reeth, M.; Reich, E.; Wiers, R.	Virtual Support for Real-World Movement: Using Chatbots to Overcome Barriers to Physical Activity	10.3233/FAIA230084	Yes	Yes	Yes	Yes	Yes	Yes	Retain
895	[895]	2023	Deng, P.; Gao, Y.; Mu, L.; Hu, X.; Yu, F.; Jia, Y.; Wang, Z.; Xing, B.	Development potential of nanoenabled agriculture projected using machine learning	10.1073/pnas.2301885120	Yes	Yes	Yes	Yes	No	No	Remove
896	[896]	2023	Dobslaw, F.; Bergh, P.	Experiences with Remote Examination Formats in Light of GPT-4	10.1145/3593663.3593695	Yes	Yes	Yes	Yes	No	No	Remove
897	[897]	2023	Chang, T.-S.	Evaluation of an artificial intelligence project in the software industry based on fuzzy analytic hierarchy process and complex adaptive systems	10.1108/JEIM-02-2022-0056	Yes	Yes	Yes	Yes	No	No	Remove
898	[898]	2023		Study of Knowledge Base Construction and Graph Association of Mental and Physical Disorders for Physical and Mental Health	10.16353/j.cnki.1000-7490.2023.06.025	Yes	Yes	Yes	Yes	No	No	Remove
899	[899]	2023	Casiraghi, S.	Anything new under the sun? Insights from a history of institutionalized AI ethics	10.1007/s10676-023-09702-0	Yes	Yes	Yes	Yes	No	No	Remove
900	[900]	2023	Vacca, R.A.; Augello, A.; Gallo, L.; Caggianese, G.; Malizia, V.; La Grutta, S.; Murero, M.; Valenti, D.; Tullo, A.; Balech, B.	Serious Games in the new era of digital-health interventions: A narrative review of their therapeutic applications to manage neurobehavior in neurodevelopmental disorders	10.1016/j.neubiorev.2023.105156	Yes	Yes	Yes	Yes	No	No	Remove
901	[901]	2023	Sahoh, B.; Choksuriwong, A.	The role of explainable Artificial Intelligence in high-stakes decision-making systems: a systematic review	10.1007/s12652-023-04594-w	Yes	Yes	Yes	Yes	No	No	Remove
902	[902]	2023	Sestino, A.; D'Angelo, A.	My doctor is an avatar! The effect of anthropomorphism and emotional receptivity on individuals' intention to use digital-based healthcare services	10.1016/j.techfore.2023.122505	Yes	Yes	Yes	Yes	No	No	Remove
903	[903]	2023	Greenfield, D.; Bhavnani, S.	Social media: generative AI could harm mental health	10.1038/d41586-023-01693-8	Yes	Yes	Yes	Yes	No	No	Remove
904	[904]	2023	Bertrandias, L.; Bernard, Y.; Elgaaïed-Gambier, L.	How Using Parental Control Software Can Enhance Parents’ Well-Being: The Role of Product Features on Parental Efficacy and Stress	10.1177/10949968221144270	Yes	Yes	Yes	Yes	No	No	Remove
905	[905]	2023	Wu, L.; Mei, J.; Zhao, S.	Pipeline damage identification based on an optimized back-propagation neural network improved by whale optimization algorithm	10.1007/s10489-022-04188-7	Yes	Yes	Yes	Yes	No	No	Remove
906	[906]	2023	Ng, S.H.; Soon, L.-K.; Su, T.T.	Emotion-Aware Chatbot with Cultural Adaptation for Mitigating Work-Related Stress	10.1145/3604571.3604578	Yes	Yes	Yes	Yes	Yes	Yes	Retain
907	[907]	2023		Asian HCI Symposium 2023, Asian CHI 2023 - Proceedings		Yes	Yes	Yes	Yes	No	No	Remove
908	[908]	2023	James, S.; Armstrong, M.; Abdallah, Z.; O'Kane, A.A.	Chronic Care in a Life Transition: Challenges and Opportunities for Artificial Intelligence to Support Young Adults With Type 1 Diabetes Moving to University	10.1145/3544548.3580901	Yes	Yes	Yes	Yes	No	No	Remove
909	[909]	2023	Meng, J.; Rheu, M.M.J.; Zhang, Y.; Dai, Y.; Peng, W.	Mediated Social Support for Distress Reduction: AI Chatbots vs. Human	10.1145/3579505	Yes	Yes	Yes	Yes	Yes	Yes	Retain
910	[910]	2023	Boster, K.A.S.; Cai, S.; Ladrón-De-Guevara, A.; Sun, J.; Zheng, X.; Du, T.; Thomas, J.H.; Nedergaard, M.; Karniadakis, G.E.; Kelley, D.H.	Artificial intelligence velocimetry reveals in vivo flow rates, pressure gradients, and shear stresses in murine perivascular flows	10.1073/pnas.2217744120	Yes	Yes	Yes	Yes	No	No	Remove
911	[911]	2023	Maalej, W.; Pham, Y.D.; Chazette, L.	Tailoring Requirements Engineering for Responsible AI	10.1109/MC.2023.3243182	Yes	Yes	Yes	Yes	No	No	Remove
912	[912]	2023	Cannizzaro, M.T.; Inserra, M.C.; Passaniti, G.; Celona, A.; D’Angelo, T.; Romeo, P.; Basile, A.	Role of advanced cardiovascular imaging in chemotherapy-induced cardiotoxicity	10.1016/j.heliyon.2023.e15226	Yes	Yes	Yes	Yes	No	No	Remove
913	[913]	2023	Hashmi, M.; Mansouri, M.; Assadi, M.	Dynamic performance and control strategies of micro gas turbines: State-of-the-art review, methods, and technologies	10.1016/j.ecmx.2023.100376	Yes	Yes	Yes	Yes	No	No	Remove
914	[914]	2023	Singla, R.K.; Joon, S.; Sinha, B.; Kamal, M.A.; Simal-Gandara, J.; Xiao, J.; Shen, B.	Current trends in natural products for the treatment and management of dementia: Computational to clinical studies	10.1016/j.neubiorev.2023.105106	Yes	Yes	Yes	Yes	No	No	Remove
915	[915]	2023	Leone, M.	The Spiral of Digital Nhood in Deepfakes	10.1007/s11196-023-09970-5	Yes	Yes	Yes	Yes	No	No	Remove
916	[916]	2023	Cebulla, A.; Szpak, Z.; Howell, C.; Knight, G.; Hussain, S.	Applying ethics to AI in the workplace: the design of a scorecard for Australian workplace health and safety	10.1007/s00146-022-01460-9	Yes	Yes	Yes	Yes	No	No	Remove
917	[917]	2023	Pereira, L.C.; de Vargas Guterres, B.; Sbrissa, K.; Mendes, A.; Vermeulen, F.; Lain, L.; Smith, M.; Martinez, J.; Drews-Jr, P.; Duarte-Filho, N.	The not-so-easy task of taking heavy-lift ML models to the edge: A performance-watt perspective	10.1145/3555776.3577742	Yes	Yes	Yes	Yes	No	No	Remove
918	[918]	2023	Kumar, H.; Yu, K.; Chung, A.; Shi, J.; Williams, J.J.	Exploring the Potential of Chatbots to Provide Mental Well-being Support for Computer Science Students	10.1145/3545947.3576285	Yes	Yes	Yes	Yes	No	No	Remove
919	[919]	2023	Delgado-Gallegos, J.L.; Avilés-Rodriguez, G.; Padilla-Rivas, G.R.; de Los Ángeles Cosío-León, M.; Franco-Villareal, H.; Nieto-Hipólito, J.I.; de Dios Sánchez López, J.; Zuñiga-Violante, E.; Islas, J.F.; Romo-Cárdenas, G.S.	Application of C5.0 Algorithm for the Assessment of Perceived Stress in Healthcare Professionals Attending COVID-19	10.3390/brainsci13030513	Yes	Yes	Yes	Yes	No	No	Remove
920	[920]	2023	Greco, C.M.; Simeri, A.; Tagarelli, A.; Zumpano, E.	Transformer-based language models for mental health issues: A survey	10.1016/j.patrec.2023.02.016	Yes	Yes	Yes	Yes	No	No	Remove
921	[921]	2023	Detti, A.; Funari, L.; Petrucci, L.	μBench: An Open-Source Factory of Benchmark Microservice Applications	10.1109/TPDS.2023.3236447	Yes	Yes	Yes	Yes	No	No	Remove
922	[922]	2023	Loureiro, S.M.C.; Bilro, R.G.; Neto, D.	Working with AI: can stress bring happiness?	10.1007/s11628-022-00514-8	Yes	Yes	Yes	Yes	No	No	Remove
923	[923]	2023	Firouzi, F.; Jiang, S.; Chakrabarty, K.; Farahani, B.; Daneshmand, M.; Song, J.; Mankodiya, K.	Fusion of IoT, AI, Edge-Fog-Cloud, and Blockchain: Challenges, Solutions, and a Case Study in Healthcare and Medicine	10.1109/JIOT.2022.3191881	Yes	Yes	Yes	Yes	No	No	Remove
924	[924]	2023	Bolbocean, C.; Rhidenour, K.B.; McCormack, M.; Suter, B.; Holder, J.L.	COVID-19 Induced Environments, Health-Related Quality of Life Outcomes and Problematic Behaviors: Evidence from Children with Syndromic Autism Spectrum Disorders	10.1007/s10803-022-05619-7	Yes	Yes	Yes	Yes	No	No	Remove
925	[925]	2023	Cho, A.	MRI FOR ALL	10.1126/science.adh2295	Yes	Yes	Yes	Yes	No	No	Remove
926	[926]	2023	Simon-Ugron, Á.; Járomi, M.; Szilagyi, B.; Makai, A.; Prémusz, V.; Bobály, V.K.; Molics, B.; Hock, M.	From physical health to digital health		Yes	Yes	Yes	Yes	No	No	Remove
927	[927]	2023	Weaver, A.; Zhang, A.; Xiang, X.; Felsman, P.; Fischer, D.J.; Himle, J.A.	Entertain Me Well: An Entertaining, Tailorable, Online Platform Delivering CBT for Depression	10.1016/j.cbpra.2021.09.003	Yes	Yes	Yes	Yes	No	No	Remove
928	[928]	2023	Ahn, S.Y.; Timilsina, S.; Shin, H.G.; Lee, J.H.; Kim, S.-H.; Sohn, K.-S.; Kwon, Y.N.; Lee, K.H.; Kim, J.S.	In situ health monitoring of multiscale structures and its instantaneous verification using mechanoluminescence and dual machine learning	10.1016/j.isci.2022.105758	Yes	Yes	Yes	Yes	No	No	Remove
929	[929]	2023	Hsieh, K.-L.; Plascencia-Villa, G.; Lin, K.-H.; PERRY, G.; Jiang, X.; Kim, Y.	Synthesize heterogeneous biological knowledge via representation learning for Alzheimer's disease drug repurposing	10.1016/j.isci.2022.105678	Yes	Yes	Yes	Yes	No	No	Remove
930	[930]	2023	Yaseen, M.G.; Alnakeeb, S.S.	Exploring the Evolution of AI Integration in English as a Foreign Language Education: A Scopus-Based Bibliometric Analysis (1997-2023)	10.58496/MJCSC/2023/019	Yes	Yes	Yes	Yes	No	No	Remove
931	[931]	2023	Huie, J.R.; Vashisht, R.; Galivanche, A.; Hadjadj, C.; Morshed, S.; Butte, A.J.; Ferguson, A.R.; O'Neill, C.	Toward a causal model of chronic back pain: Challenges and opportunities	10.3389/fncom.2022.1017412	Yes	Yes	Yes	Yes	No	No	Remove
932	[932]	2023	Upadhyay, A.; Bijale, M.; Hasan, K.	Impact of AI Integration on Journalists’ Mental Health: A Quantitative Study	10.1177/09727531241278909	Yes	Yes	Yes	Yes	No	No	Remove
933	[933]	2023	Espinoza, F.; Cook, D.; Butler, C.R.; Calvo, R.A.	Supporting dementia caregivers in Peru through chatbots: generative AI vs structured conversations.	10.14236/ewic/BCSHCI2023.11	Yes	Yes	Yes	Yes	Yes	Yes	Retain
934	[934]	2023	Farina, M.; Palladino, A.	Medical Liability Issues (and Beyond) Resulting from the Use of New Technologies		Yes	Yes	Yes	Yes	No	No	Remove
935	[935]	2023	Velastegui-Hernandez, D.C.; Rodriguez-Pérez, M.L.; Salazar-Garcés, L.F.	Impact of Artificial Intelligence on learning behaviors and psychological well-being of college students	10.56294/sctconf2023582	Yes	Yes	Yes	Yes	No	No	Remove
936	[936]	2023	Ansari, K.; Abouei, M.; Ghasemaghaei, M.	How Does AI-Work Interaction Affect Individuals Behavior? The Role of Appraisals		Yes	Yes	Yes	Yes	No	No	Remove
937	[937]	2023	Tervonen, J.; Närväinen, J.; Mäntyjärvi, J.; Pettersson, K.	Explainable stress type classification captures physiologically relevant responses in the Maastricht Acute Stress Test	10.3389/fnrgo.2023.1294286	Yes	Yes	Yes	Yes	No	No	Remove
938	[938]	2023	MacIt, S.; Ustundag, B.B.	Performance Improvement in Time Series Prediction through PECNET Framework	10.1109/ICMLA58977.2023.00242	Yes	Yes	Yes	Yes	No	No	Remove
939	[939]	2023	Nguyen, V.M.; Nur, N.; Stern, W.; Mercer, T.; Sen, C.; Bhattacharyya, S.; Tumbiolo, V.; Goh, S.J.	Conceptualizing Suicidal Behavior: Utilizing Explanations of Predicted Outcomes to Analyze Longitudinal Social Media Data	10.1109/ICMLA58977.2023.00316	Yes	Yes	Yes	Yes	No	No	Remove
940	[940]	2023	Revathi, R.; Palanichamy, N.; Tamilselvi, T.	IoT and Deep Learning Enabled Smart Solutions for Assisting Menstrual Health Management for Rural Women in India: A Review	10.30630/joiv.7.4.02399	Yes	Yes	Yes	Yes	No	No	Remove
941	[941]	2023	Alshareef, M.S.; Jaber, M.; Abdelmoniem, A.M.	A Differential Privacy Approach for Privacy-Preserving Multi-Modal Stress Detection	10.1109/CAMAD59638.2023.10478412	Yes	Yes	Yes	Yes	No	No	Remove
942	[942]	2023	Anwar, A.; Yoganathan, A.; Thillainathan, A.; Kathirkamanathan, S.; Tissera, W.; Rajendran, K.	Empowering Secondary Education Through AI-Supported E-Learning	10.1109/ICAC60630.2023.10417346	Yes	Yes	Yes	Yes	No	No	Remove
943	[943]	2023	Sharma, A.; Avasthi, S.; Prakash, A.; Agarwal, K.	A Human Brain Disease Anatomy Framework on Communication and Rehabilitation	10.1109/ICI60088.2023.10420886	Yes	Yes	Yes	Yes	No	No	Remove
944	[944]	2023		19th International Conference on Virtual Learning, ICVL 2023		Yes	Yes	Yes	Yes	No	No	Remove
945	[945]	2023	Lozano, J.D.L.R.; Mejías-Climent, L.	Beyond the black mirror effect: the impact of machine translation in the audiovisual translation environment	10.52034/lans-tts.v22i.790	Yes	Yes	Yes	Yes	No	No	Remove
946	[946]	2023	Khairi, S.; Abbas, A.; Sharif, M.S.; Apeagyei, A.	Artificial Intelligence Applications in Road Traffic Forecasting: A Review of Current Research	10.1109/3ICT60104.2023.10391677	Yes	Yes	Yes	Yes	No	No	Remove
947	[947]	2023	Sun, Y.; Liu, Z.	Hybrid energy storages in buildings with artificial intelligence		Yes	Yes	Yes	Yes	No	No	Remove
948	[948]	2023	Mishra, A.; Jatti, V.S.; Sefene, E.M.	Evolutionary Computing Coupled Machine Learning Algorithms to Predict the Temperature Distribution of Additive Friction Stir Deposited Aluminum Alloy	10.1016/j.procs.2023.12.120	Yes	Yes	Yes	Yes	No	No	Remove
949	[949]	2023	Mandal, A.; Paradkar, M.; Panindre, P.; Kumar, S.	AI-based Detection of Stress using Heart Rate Data obtained from Wearable Devices	10.1016/j.procs.2023.12.129	Yes	Yes	Yes	Yes	No	No	Remove
950	[950]	2023	Farhadishad, M.; Kazemifard, M.; Rezaei, Z.	Predicting Court Judgment in Criminal Cases by Text Mining Techniques	10.22059/jitm.2023.350464.3206	Yes	Yes	Yes	Yes	No	No	Remove
951	[951]	2023	Yang, W.-F.; Liu, H.-H.; Ting, C.T.	Feasibility Study on Assessing Emotional Health: Applications of Artificial Intelligence	10.54364/AAIML.2023.11101	Yes	Yes	Yes	Yes	No	No	Remove
952	[952]	2023	Yang, M.; Wen, F.	AI-Powered Personalized Learning Journeys: Revolutionizing Information Management for College Students in Online Platforms	10.55267/IADT.07.14079	Yes	Yes	Yes	Yes	No	No	Remove
953	[953]	2023	Uke, S.; Patil, G.; Mujawar, J.; Muluk, S.; Kolhe, V.	Chatbot for Medicine at Your Fingertips Using TextMining	10.1109/ICCCMLA58983.2023.10346766	Yes	Yes	Yes	Yes	No	No	Remove
954	[954]	2023	Meccariello, R.; Bellenchi, G.C.; Pulcrano, S.; D'Addario, S.L.; Tafuri, D.; Mercuri, N.B.; Guatteo, E.	Neuronal dysfunction and gene modulation by non-coding RNA in Parkinson’s disease and synucleinopathies	10.3389/fncel.2023.1328269	Yes	Yes	Yes	Yes	No	No	Remove
955	[955]	2023	Chen, J.-J.; Chang Chien, H.-N.; Chang, Y.-H.	CONSTRUCTING A STROKE DIAGNOSIS AND PROGNOSIS SYSTEM BASED ON THE BPN ALGORITHM USING TC-99M-ECD SPECT IMAGES		Yes	Yes	Yes	Yes	No	No	Remove
956	[956]	2023	Li, E.Y.; Jan, A.	Impact of Artificial Intelligence (AI) in Enhancing Productivity and Reducing Stress Among Students		Yes	Yes	Yes	Yes	Yes	Yes	Retain
957	[957]	2023	Kim, K.-Y.; Yang, Y.-B.; Kim, M.-R.; Park, J.S.; Kim, J.	Predicting adolescent violence in Wartegg-ZeichenTest drawing images based on deep learning	10.1080/09540091.2023.2286186	Yes	Yes	Yes	Yes	No	No	Remove
958	[958]	2023	Singh, P.; Das, L.; Bahubal, D.; Rani, S.; Kumar, A.	AI/ML Revolutionizing Social Media and Business: A Comprehensive Study		Yes	Yes	Yes	Yes	No	No	Remove
959	[959]	2023	Xi, X.	Advancing Language Assessment with AI and ML–Leaning into AI is Inevitable, but Can Theory Keep Up?	10.1080/15434303.2023.2291488	Yes	Yes	Yes	Yes	No	No	Remove
960	[960]	2023		AIxHMI 2023 - Proceedings of the 2nd Workshop on Artificial Intelligence for Human-Machine Interaction 2023, co-located with the 22nd International Conference of the Italian Association for Artificial Intelligence, AIxIA 2023		Yes	Yes	Yes	Yes	No	No	Remove
961	[961]	2023	Brown, D.G.; Samuelson, F.W.	Pitfalls and opportunities in the development and evaluation of artificial intelligence systems		Yes	Yes	Yes	Yes	No	No	Remove
962	[962]	2023	Karagianni, C.; Paraschou, E.; Yfantidou, S.; Vakali, A.	MINDSET: A benchMarking suIte exploring seNsing Data for SElf sTates inference	10.1109/DSAA60987.2023.10302638	Yes	Yes	Yes	Yes	No	No	Remove
963	[963]	2023	Ajoor, Y.; Al Mubarak, M.	A Comparative Study of Artificial Intelligence Applications in the Healthcare Sector		Yes	Yes	Yes	Yes	No	No	Remove
964	[964]	2023	Lee, H.-K.; Kim, M.K.; Lee, M.	EXPLORING THE CREATIVE POSSIBILITY OF A HYBRID DESIGN THINKING WORKSHOP THROUGH FINDING SOLUTIONS FOR CHILDREN’S SAFETY IN THE CHILDCARE ENVIRONMENT	10.3846/cs.2023.17030	Yes	Yes	Yes	Yes	No	No	Remove
965	[965]	2023	Liu, Y.; Jiang, J.; Xu, Y.; Zhao, F.; Li, E.; Lu, D.	ARTIFICIAL-INTELLIGENCE-BASED MULTIPHYSICS SIMULATION OF A SODIUM-COOLED FAST REACTOR WITH GEN-FOAM		Yes	Yes	Yes	Yes	No	No	Remove
966	[966]	2023	Lipp, H.-P.; Krackow, S.; Turkes, E.; Benner, S.; Endo, T.; Russig, H.	IntelliCage: the development and perspectives of a mouse- and user-friendly automated behavioral test system	10.3389/fnbeh.2023.1270538	Yes	Yes	Yes	Yes	No	No	Remove
967	[967]	2023	Han, X.; Qin, Y.; Mei, C.; Jiao, F.; Khademolqorani, S.; Nooshin Banitaba, S.	Current trends and future perspectives of stroke management through integrating health care team and nanodrug delivery strategy	10.3389/fncel.2023.1266660	Yes	Yes	Yes	Yes	No	No	Remove
968	[968]	2023	Ito, N.; Kadomatsu, S.; Fujisawa, M.; Fukaguchi, K.; Ishizawa, R.; Kanda, N.; Kasugai, D.; Nakajima, M.; Goto, T.; Tsugawa, Y.	The Accuracy and Potential Racial and Ethnic Biases of GPT-4 in the Diagnosis and Triage of Health Conditions: Evaluation Study	10.2196/47532	Yes	Yes	Yes	Yes	No	No	Remove
969	[969]	2023	Buddhitha, P.; Inkpen, D.	Multi-task learning to detect suicide ideation and mental disorders among social media users	10.3389/frma.2023.1152535	Yes	Yes	Yes	Yes	No	No	Remove
970	[970]	2023	Sblendorio, E.; Simonetti, V.; Comparcini, D.; D’Accolti, D.; Germini, F.; Imbriaco, G.; Lo Cascio, A.L.; Milani, A.; Napolitano, D.; Ahmad, A.	Assessment of Stress Levels using technological tools: A Review and Prospective Analysis of Heart Rate Variability and Sleep Quality Parameters		Yes	Yes	Yes	Yes	No	No	Remove
971	[971]	2023	Rozman, M.; Tominc, P.; Vrečko, I.	Building skills for the future of work: Students’ perspectives on emerging jobs in the Data and AI Cluster through artificial intelligence in education	10.54517/esp.v8i2.1670	Yes	Yes	Yes	Yes	No	No	Remove
972	[972]	2023	Kamaruddin, A.A.; Tong, D.L.	Developing Interactive Game to Alleviate Stress Level of Depressed Adolescents: A Preliminary Study	10.1109/AiDAS60501.2023.10284694	Yes	Yes	Yes	Yes	No	No	Remove
973	[973]	2023	Cugurullo, F.; Caprotti, F.; Cook, M.; Karvonen, A.; McGuirk, P.; Marvín, S.	ARTIFICIAL INTELLIGENCE AND THE CITY: Urbanistic Perspectives on AI		Yes	Yes	Yes	Yes	No	No	Remove
974	[974]	2023	Pinarello, C.; Elmers, J.; Inojosa, H.; Beśte, C.; Ziemssen, T.	Management of multiple sclerosis fatigue in the digital age: from assessment to treatment	10.3389/fnins.2023.1231321	Yes	Yes	Yes	Yes	No	No	Remove
975	[975]	2023	Goyal, M.K.; Saxena, V.	The security of minimally invasive surgery with an autonomous flexible endoscope	10.31893/multiscience.2023ss0112	Yes	Yes	Yes	Yes	No	No	Remove
976	[976]	2023	Lei, S.; Liu, L.-J.; Peng, K.	Constitutive Model Prediction for Grouted Sleeve Connections of Highway Bridges Using the Machine Learning Method	10.1061/9780784484869.270	Yes	Yes	Yes	Yes	No	No	Remove
977	[977]	2023	He, T.; Zhang, J.; Wang, T.; Kumar, S.; Cho, K.; Glass, J.; Tsvetkov, Y.	On the Blind Spots of Model-Based Evaluation Metrics for Text Generation	10.18653/v1/2023.acl-long.674	Yes	Yes	Yes	Yes	No	No	Remove
978	[978]	2023	Jebari, H.; Hayani Mechkouri, M.H.; Rekiek, S.; Reklaoui, K.	Poultry-Edge-AI-IoT System for Real-Time Monitoring and Predicting by Using Artificial Intelligence	10.3991/ijim.v17i12.38095	Yes	Yes	Yes	Yes	No	No	Remove
979	[979]	2023	Zhang, X.	Design of a Decentralized AI IoT System Based on Back Propagation Neural Network Model	10.14569/IJACSA.2023.0140899	Yes	Yes	Yes	Yes	No	No	Remove
980	[980]	2023	Choi, H.; Kim, J.H.; Kim, H.; Cheon, K.-A.	Identifying major predictors for parenting stress in a caregiver of autism spectrum disorder using machine learning models	10.3389/fnins.2023.1229155	Yes	Yes	Yes	Yes	No	No	Remove
981	[981]	2023	Nandan, S.N.; Malavalli, A.; Parasa, N.S.; Bassin, P.; Srinivasa, S.	Modeling the Impact of Policy Interventions for Sustainable Development	10.24963/ijcai.2023/841	Yes	Yes	Yes	Yes	No	No	Remove
982	[982]	2023	Bhatnagar, S.	AI Techniques for Urban Traffic Control and Mobility	10.24963/ijcai.2023/812	Yes	Yes	Yes	Yes	No	No	Remove
983	[983]	2023	Pan, M.; Yan, H.; Zhang, Z.; Chen, K.	A Study on the Impact of Big Data Complexity Technostress on Data Management Capabilities	10.1109/ICAIBD57115.2023.10206411	Yes	Yes	Yes	Yes	No	No	Remove
984	[984]	2023	Zhang, Z.; Chen, D.; Wang, M.; Qiao, Q.; Wang, Z.	MS-BioAP: A Pipeline for biomarker analysis based on data independent acquisition mass spectrometry	10.1109/IJCNN54540.2023.10191687	Yes	Yes	Yes	Yes	No	No	Remove
985	[985]	2023	Yadav, A.S.; Srivastava, G.; Singh, S.	Wearable Technologies in AI and Smart HealthCare		Yes	Yes	Yes	Yes	No	No	Remove
986	[986]	2023	Köppert, K.	Patching and hoarding: Recodings of period tracking apps		Yes	Yes	Yes	Yes	No	No	Remove
987	[987]	2023	Cushing, C.A.; Dawes, A.J.; Hofmann, S.G.; Lau, H.; LeDoux, J.E.; Taschereau-Dumouchel, V.	A generative adversarial model of intrusive imagery in the human brain	10.1093/pnasnexus/pgac265	Yes	Yes	Yes	Yes	No	No	Remove
988	[988]	2023		2023 International Conference on Intelligent Computing, Communication, Networking and Services, ICCNS 2023		Yes	Yes	Yes	Yes	No	No	Remove
989	[989]	2023	Zagirnyak, M.Yu.	TOOL-KIT FOR ETHICAL ANALYSIS OF VIDEO GAMES: ANSWER TO THE CHALLENGES OF THE NEW ENLIGHTENMENT	10.5922/0207-6918-2023-2-6	Yes	Yes	Yes	Yes	No	No	Remove
990	[990]	2023	Oliosi, E.; Probst, P.; Rodrigues, J.; Silva, L.; Zagalo, D.; Cepeda, C.; Gamboa, H.	Week-long Multimodal Data Acquisition of Occupational Risk Factors in Public Administration Workers	10.1109/IE57519.2023.10179099	Yes	Yes	Yes	Yes	No	No	Remove
991	[991]	2023	Ogosi Auqui, O.A.J.; Jorge, L.C.; Guadalupe Mori, G.M.V.; Rosa, L.C.Z.; Pilar, C.C.M.	Application of Artificial Intelligence for the prediction of financial stress in companies in the wastewater collection and treatment sector		Yes	Yes	Yes	Yes	No	No	Remove
992	[992]	2023	Omarov, B.; Zhumanov, Z.; Gumar, A.; Kuntunova, L.	Artificial Intelligence Enabled Mobile Chatbot Psychologist using AIML and Cognitive Behavioral Therapy	10.14569/IJACSA.2023.0140616	Yes	Yes	Yes	Yes	No	No	Remove
993	[993]	2023	Pérez, V.; González, I.; Peña, A.; Sepúlveda-Cano, L.M.; Guerrero, J.; Carvalho, J.V.	A Neural Model with a Deep Learning Structure for Characterizing Relaxation Levels Through Olfactory Stimuli to Enhance the Guest Experience in Hotels	10.1007/978-981-19-9960-4_17	Yes	Yes	Yes	Yes	No	No	Remove
994	[994]	2023	Silveira, R.; Pernencar, C.; de Sousa, F.; Gomes, K.; Oliveira, D.; Saboia, I.; Mourão, C.; Monteiro, O.; Barrêto, I.	GISSA intelligent chatbot experience - How effective was the interaction between pregnant women and a chatbot during the COVID-19 pandemic?	10.1016/j.procs.2023.01.411	Yes	Yes	Yes	Yes	No	No	Remove
995	[995]	2023	Saha, P.; Zulfiker, S.M.I.; Hashem, T.; Islam, K.A.	Dehydration Scan: An Artificial Intelligence Assisted Smartphone-Based System for Early Detection of Dehydration	10.1007/978-3-031-34586-9_20	Yes	Yes	Yes	Yes	No	No	Remove
996	[996]	2023		16th EAI International Conference on Pervasive Computing Technologies for Healthcare, PH 2022		Yes	Yes	Yes	Yes	No	No	Remove
997	[997]	2023	Ghorpade-Aher, J.; Memon, A.; Chugh, S.; Chebolu, A.; Chaudhari, P.; Chavan, J.	DASS-21 Based Psychometric Prediction Using Advanced Machine Learning Techniques	10.12720/jait.14.3.571-580	Yes	Yes	Yes	Yes	No	No	Remove
998	[998]	2023	Das, S.; Lomax, S.; Rangel, A.G.	Improvement of mental health of frontline healthcare workers during COVID-19 pandemic using artificial intelligence		Yes	Yes	Yes	Yes	Yes	Yes	Retain
999	[999]	2023		Proceedings of the 10th European Conference on Social Media, ECSM 2023		Yes	Yes	Yes	Yes	No	No	Remove
1000	[1000]	2023	Fuller, S.	HOW TO BE A BIOCONSERVATIVE TRANSHUMANIST,	10.13137/1825-5167/34686	Yes	Yes	Yes	Yes	No	No	Remove
1001	[1001]	2023	Belciug, S.	Artificial Intelligence and the second trimester of pregnancy: A literature survey	10.3233/IDT-230077	Yes	Yes	Yes	Yes	No	No	Remove
1002	[1002]	2023	Guo, L.	Analysis and prediction of athlete’s anxiety state based on artificial intelligence	10.7717/peerj-cs.1322	Yes	Yes	Yes	Yes	No	No	Remove
1003	[1003]	2023	Braun, D.; Rogetzer, P.; Stoica, E.; Kurzhals, H.	Students’ Perspective on AI-Supported Assessment of Open-Ended Questions in Higher Education	10.5220/0011648900003470	Yes	Yes	Yes	Yes	No	No	Remove
1004	[1004]	2023	Healey, D.; Witbeck, M.	Managing Technology: Feet on the Ground, Head in the Cloud		Yes	Yes	Yes	Yes	No	No	Remove
1005	[1005]	2023	Vineeth, R.; Maskey, S.; Vishakan, U.S.; Singh, Y.	A Proposed Chatbot Psykh Your Personal Therapist and Stress Buster Using RASA Open-Source Framework	10.1109/OTCON56053.2023.10114025	Yes	Yes	Yes	Yes	No	No	Remove
1006	[1006]	2023	Yadav, G.; Bokhari, M.U.	Comparative Study of Mental Stress Detection through Machine Learning Techniques		Yes	Yes	Yes	Yes	No	No	Remove
1007	[1007]	2023		The Impact of Improving Employee Psychological Empowerment and Job Performance Based on Deep Learning and Artificial Intelligence	10.4018/JOEUC.321639	Yes	Yes	Yes	Yes	No	No	Remove
1008	[1008]	2023	Pal, D.; Joshi, S.	AI, IoT and Robotics in Smart Farming: Current Applications and Future Potentials	10.1109/ICSCDS56580.2023.10105101	Yes	Yes	Yes	Yes	No	No	Remove
1009	[1009]	2023	Deng, X.; Liu, Z.; Gong, K.; Liang, S.; Qiu, G.; Qi, L.	Research on a Target Detection Method for Alternanthera Philoxeroides in the Rice Seedling Stage Based on Single-Shot Multibox Detector	10.1155/2023/9958827	Yes	Yes	Yes	Yes	No	No	Remove
1010	[1010]	2023	Rajabian, A.; McCloskey, A.P.; Jamialahmadi, T.; Moallem, S.A.; Sahebkar, A.	A review on the efficacy and safety of lipid-lowering drugs in neurodegenerative disease	10.1515/revneuro-2023-0005	Yes	Yes	Yes	Yes	No	No	Remove
1011	[1011]	2023	Chintapalli, M.; Kanugula, N.; Nagisetti, L.; Abhishek Varma, V.; Swamidason, S.; Bindu, G.	Investigation of Intelligent Methodologies in Prediction of Depression	10.1109/ICAIS56108.2023.10073713	Yes	Yes	Yes	Yes	No	No	Remove
1012	[1012]	2023	Sheth, J.N.; Jain, V.; Roy, G.; Chakraborty, A.	Discovering AI-Driven Services for Service Wellbeing: An Insider Perspective: An Abstract		Yes	Yes	Yes	Yes	No	No	Remove
1013	[1013]	2023	Liu, J.; Miao, Z.; Wang, Q.	Data-driven full life-cycle state parameter assessment of Li-ion batteries	10.1360/TB-2022-0550	Yes	Yes	Yes	Yes	No	No	Remove
1014	[1014]	2023	Al Darayseh, A.	Acceptance of artificial intelligence in teaching science: Science teachers' perspective	10.1016/j.caeai.2023.100132	Yes	Yes	Yes	Yes	No	No	Remove
1015	[1015]	2023	Doğan, M.B.; Oban, V.; Dikeç, G.	Qualitative and Artificial Intelligence-based Sentiment Analyses of Anti-LGBTI+ Hate Speech on Twitter in Turkey	10.1080/01612840.2022.2158407	Yes	Yes	Yes	Yes	No	No	Remove
1016	[1016]	2023	Martínez-Ramón, J.P.; Morales-Rodríguez, F.M.; Pérez-López, S.; Méndez, I.; Ruiz-Esteban, C.	Predicting teacher resilience by using artificial neural networks: influence of burnout and stress by COVID-19.	10.6018/analesps.515611	Yes	Yes	Yes	Yes	No	No	Remove
1017	[1017]	2023	Shade, M.Y.; Hama, R.S.; Eisenhauer, C.; Khazanchi, D.; Pozehl, B.	“Ask, ‘When You Do This, How Much Pain Are You In?’”: Content Preferences for a Conversational Pain Self-Management Software Application	10.3928/00989134-20221205-04	Yes	Yes	Yes	Yes	No	No	Remove
1018	[1018]	2023	Hildt, E.	The Prospects of Artificial Consciousness: Ethical Dimensions and Concerns	10.1080/21507740.2022.2148773	Yes	Yes	Yes	Yes	No	No	Remove
1019	[1019]	2022	Previti, L.	The cyber risk management in the algorithmic administrative decisions	10.32091/RIID0086	Yes	Yes	Yes	Yes	No	No	Remove
1020	[1020]	2022	Ming, L.; Fu, X.; Luo, C.; Ma, Y.; Wang, H.	Design and Method Research of Wind Tunnel Test Scheduling System for Multi-source Heterogeneous Data	10.1145/3582197.3582256	Yes	Yes	Yes	Yes	No	No	Remove
1021	[1021]	2022	Janke, E.; Zhang, M.; Ryu, S.E.; Bhattarai, J.P.; Schreck, M.R.; Moberly, A.H.; Luo, W.; Ding, L.; Wesson, D.W.; Ma, M.	Machine learning-based clustering and classification of mouse behaviors via respiratory patterns	10.1016/j.isci.2022.105625	Yes	Yes	Yes	Yes	No	No	Remove
1022	[1022]	2022	Xu, D.; Wu, J.; Qiu, J.; Hu, M.; Hu, Y.; Ye, B.; Li, G.	Intelligent control system for super high arch dam	10.1145/3584376.3584490	Yes	Yes	Yes	Yes	No	No	Remove
1023	[1023]	2022	Wu, J.; Xu, D.; Su, G.; Hu, Y.; Xie, J.; Yao, M.; Huang, X.	Intelligent control of super-high arch dam during intermission	10.1145/3584376.3584440	Yes	Yes	Yes	Yes	No	No	Remove
1024	[1024]	2022	Najjar, A.; Prakash, H.; Tchappi, I.; Ndamlabin Mboula, J.E.; Mualla, Y.	Towards a Smart Robot Model for Traffic Signal Management in Developing Countries	10.1145/3527188.3563924	Yes	Yes	Yes	Yes	No	No	Remove
1025	[1025]	2022	Li, T.; Li, X.; Zhang, J.; Yu, Z.; Gong, F.; Wang, J.; Tang, H.; Xiang, J.; Zhang, W.; Cai, D.	Chemical component analysis of the traditional Chinese medicine Guipi Tang and its effects on major depressive disorder at molecular level	10.1016/j.heliyon.2022.e12182	Yes	Yes	Yes	Yes	No	No	Remove
1026	[1026]	2022	Sethuraman, M.; Dronadula, N.; Bi, L.; Wacker, B.K.; Knight, E.; de Bleser, P.; Dichek, D.A.	Novel expression cassettes for increasing apolipoprotein AI transgene expression in vascular endothelial cells	10.1038/s41598-022-25333-9	Yes	Yes	Yes	Yes	No	No	Remove
1027	[1027]	2022	Sun, B.; Xu, Z.-D.	A multi-neural network fusion algorithm for fire warning in tunnels	10.1016/j.asoc.2022.109799	Yes	Yes	Yes	Yes	No	No	Remove
1028	[1028]	2022	Chalabianloo, N.; Can, Y.S.; Umair, M.; Sas, C.; Ersoy, C.	Application level performance evaluation of wearable devices for stress classification with explainable AI	10.1016/j.pmcj.2022.101703	Yes	Yes	Yes	Yes	Yes	Yes	Retain
1029	[1029]	2022	Lalarukh, I.; Amjad, S.F.; Mansoora, N.; Al-Dhumri, S.A.; Alshahri, A.H.; Almutari, M.M.; Alhusayni, F.S.; Al-Shammari, W.B.; Poczai, P.; Abbas, M.H.H.	Integral effects of brassinosteroids and timber waste biochar enhances the drought tolerance capacity of wheat plant	10.1038/s41598-022-16866-0	Yes	Yes	Yes	Yes	No	No	Remove
1030	[1030]	2022	Xie, Y.; Wu, Y.; Jalali, A.; Zhou, H.; Khadimallah, M.	Effects of thickness reduction in cold rolling process on the formability of sheet metals using ANFIS	10.1038/s41598-022-13694-0	Yes	Yes	Yes	Yes	Yes	Yes	Retain
1031	[1031]	2022	Lohrasbi, M.; Taghian, F.; Jalali-Dehkordi, K.; Hosseini, S.A.	The functional mechanisms of synchronizing royal jelly consumption and physical activity on rat with multiple sclerosis-like behaviors hallmarks based on bioinformatics analysis, and experimental survey	10.1186/s12868-022-00720-0	Yes	Yes	Yes	Yes	No	No	Remove
1032	[1032]	2022	Hooshdaran, B.; Pressly, B.B.; Alferiev, I.S.; Smith, J.D.; Zoltick, P.W.; Tschabrunn, C.M.; Wilensky, R.L.; Gorman, R.C.; Levy, R.J.; Fishbein, I.	Stent-based delivery of AAV2 vectors encoding oxidation-resistant apoA1	10.1038/s41598-022-09524-y	Yes	Yes	Yes	Yes	No	No	Remove
1033	[1033]	2022	Koć-Januchta, M.M.; Schönborn, K.J.; Roehrig, C.; Chaudhri, V.K.; Tibell, L.A.E.; Heller, H.C.	“Connecting concepts helps put main ideas together”: cognitive load and usability in learning biology with an AI-enriched textbook	10.1186/s41239-021-00317-3	Yes	Yes	Yes	Yes	No	No	Remove
1034	[1034]	2022	Kauser, S.; Keyte, R.; Mantzios, M.; Egan, H.	A Qualitative Exploration into Experiences and Attitudes Regarding Psychosocial Challenges, Self-compassion, and Mindfulness in a Population of Adults with Cystic Fibrosis	10.1007/s10880-022-09859-8	Yes	Yes	Yes	Yes	No	No	Remove
1035	[1035]	2022	Moilanen, J.; Visuri, A.; Suryanarayana, S.A.; Alorwu, A.; Yatani, K.; Hosio, S.	Measuring the Effect of Mental Health Chatbot Personality on User Engagement	10.1145/3568444.3568464	Yes	Yes	Yes	Yes	No	No	Remove
1036	[1036]	2022		SIET 2022 - Proceedings of 7th International Conference on Sustainable Information Engineering and Technology 2022		Yes	Yes	Yes	Yes	No	No	Remove
1037	[1037]	2022	Fauzi, M.A.; Yang, B.; Yeng, P.	Improving Stress Detection Using Weighted Score-Level Fusion of Multiple Sensor	10.1145/3568231.3568242	Yes	Yes	Yes	Yes	No	No	Remove
1038	[1038]	2022	Rashid, M.M.; Pittie, T.; Chakraborty, S.; Krishnan, N.M.A.	Learning the stress-strain fields in digital composites using Fourier neural operator	10.1016/j.isci.2022.105452	Yes	Yes	Yes	Yes	No	No	Remove
1039	[1039]	2022	Church, D.; Stapleton, P.; Vasudevan, A.; O'Keefe, T.	Clinical EFT as an evidence-based practice for the treatment of psychological and physiological conditions: A systematic review	10.3389/fpsyg.2022.951451	Yes	Yes	Yes	Yes	No	No	Remove
1040	[1040]	2022	Gu, Z.-H.; Yan, P.-G.; Liu, P.-H.; Wang, X.-F.	Applying data driven algorithm to promote prediction accuracy of separation boundary simulation with eddy viscosity model	10.13229/j.cnki.jdxbgxb20210322	Yes	Yes	Yes	Yes	No	No	Remove
1041	[1041]	2022	Cerasa, A.; Gaggioli, A.; Marino, F.; Riva, G.; Pioggia, G.	The promise of the metaverse in mental health: the new era of MEDverse	10.1016/j.heliyon.2022.e11762	Yes	Yes	Yes	Yes	No	No	Remove
1042	[1042]	2022	Alanazi, F.; Gay, V.; Alturki, R.	Poor Compliance of Diabetic Patients with AI-Enabled E-Health Self-Care Management in Saudi Arabia	10.3390/info13110509	Yes	Yes	Yes	Yes	No	No	Remove
1043	[1043]	2022	Singh, A.; Kumar, D.	Detection of stress, anxiety and depression (SAD) in video surveillance using ResNet-101	10.1016/j.micpro.2022.104681	Yes	Yes	Yes	Yes	No	No	Remove
1044	[1044]	2022	Blücher, S.; Vielhaben, J.; Strodthoff, N.	PredDiff: Explanations and interactions from conditional expectations	10.1016/j.artint.2022.103774	Yes	Yes	Yes	Yes	No	No	Remove
1045	[1045]	2022	Charlwood, A.; Guenole, N.	Can HR adapt to the paradoxes of artificial intelligence?	10.1111/1748-8583.12433	Yes	Yes	Yes	Yes	No	No	Remove
1046	[1046]	2022	Gloor, P.A.	Happimetrics		Yes	Yes	Yes	Yes	No	No	Remove
1047	[1047]	2022	Bao, Y.; Zhang, D.; Zhao, C.; Pöppel, E.; Zabotkina, V.	An Aesthetic Frame for Three Modes of Knowing	10.1002/pchj.588	Yes	Yes	Yes	Yes	No	No	Remove
1048	[1048]	2022	Pozzi, F.E.; Conti, E.; Appollonio, I.; Ferrarese, C.; Tremolizzo, L.	Predictors of response to acetylcholinesterase inhibitors in dementia: A systematic review	10.3389/fnins.2022.998224	Yes	Yes	Yes	Yes	No	No	Remove
1049	[1049]	2022	Kooli, C.; Al Muftah, H.	Artificial intelligence in healthcare: a comprehensive review of its ethical concerns	10.1108/TECHS-12-2021-0029	Yes	Yes	Yes	Yes	No	No	Remove
1050	[1050]	2022	Kubsch, M.; Czinczel, B.; Lossjew, J.; Wyrwich, T.; Bednorz, D.; Bernholt, S.; Fiedler, D.; Strauß, S.; Cress, U.; Drachsler, H.	Toward learning progression analytics — Developing learning environments for the automated analysis of learning using evidence centered design	10.3389/feduc.2022.981910	Yes	Yes	Yes	Yes	No	No	Remove
1051	[1051]	2022	Al Janabi, M.A.M.	Optimization algorithms and investment portfolio analytics with machine learning techniques under time-varying liquidity constraints	10.1108/JM2-10-2020-0259	Yes	Yes	Yes	Yes	No	No	Remove
1052	[1052]	2022	Padha, A.; Sahoo, A.	Quantum Enhanced Machine Learning for Unobtrusive Stress Monitoring	10.1145/3549206.3549288	Yes	Yes	Yes	Yes	No	No	Remove
1053	[1053]	2022	Mir, W.A.; Shaikh, T.A.; Reshi, J.A.	Towards the smart diagnosis of brain disorders using artificial intelligence		Yes	Yes	Yes	Yes	No	No	Remove
1054	[1054]	2022	Zhu, H.; Liu, X.	Rapid mobile sensing technology for assessment of service performance of highway tunnel structure	10.13245/j.hust.220802	Yes	Yes	Yes	Yes	No	No	Remove
1055	[1055]	2022	Coro, G.; Bardelli, S.; Cuttano, A.; Fossati, N.	Automatic detection of potentially ineffective verbal communication for training through simulation in neonatology	10.1007/s10639-022-11000-z	Yes	Yes	Yes	Yes	No	No	Remove
1056	[1056]	2022	Kenny, D.	Human and machine translation		Yes	Yes	Yes	Yes	No	No	Remove
1057	[1057]	2022	Gültekin, M.	Could Robots Empatize? A Review on The Employment of Social Robots in Mental Healthcare	10.17066/TPDRD.12250405	Yes	Yes	Yes	Yes	No	No	Remove
1058	[1058]	2022	Valli Buttow, C.; Weerts, S.	Public sector information in the European Union policy: The misbalance between economy and individuals	10.1177/20539517221124587	Yes	Yes	Yes	Yes	No	No	Remove
1059	[1059]	2022	Barredo-Arrieta, A.; Gil-Lopez, S.; Laña, I.; Bilbao, M.N.; Del-Ser-Lorente, J.	On the post-hoc explainability of deep echo state networks for time series forecasting, image and video classification	10.1007/s00521-021-06359-y	Yes	Yes	Yes	Yes	No	No	Remove
1060	[1060]	2022	Park, J.; Yang, J.Y.; Shin, J.; Hwang, S.J.; Yang, E.	Saliency Grafting: Innocuous Attribution-Guided Mixup with Calibrated Label Mixing	10.1609/aaai.v36i7.20766	Yes	Yes	Yes	Yes	No	No	Remove
1061	[1061]	2022	Shiang, W.; Norta, A.; Ben Yahia, S.B.; Hakiri, A.; Sim, Y.W.	BLAIC 2022: 1stWorkshop on Blockchain and AI for Community: Chairs' Welcome and Workshop Summary	10.1145/3501247.3539019	Yes	Yes	Yes	Yes	No	No	Remove
1062	[1062]	2022	Duberry, J.	Artificial Intelligence and Democracy: Risks and Promises of AI-Mediated Citizen-Government Relations		Yes	Yes	Yes	Yes	No	No	Remove
1063	[1063]	2022	Mevlevioǧlu, D.; Tabirca, S.; Murphy, D.	Emotional Virtual Reality Stroop Task: an Immersive Cognitive Test	10.1145/3505284.3532988	Yes	Yes	Yes	Yes	No	No	Remove
1064	[1064]	2022	Jiang, S.; Firouzi, F.; Chakrabarty, K.; Elbogen, E.B.	A Resilient and Hierarchical IoT-Based Solution for Stress Monitoring in Everyday Settings	10.1109/JIOT.2021.3122015	Yes	Yes	Yes	Yes	No	No	Remove
1065	[1065]	2022	Vanhée, L.; Jeanpierre, L.; Mouaddib, A.-I.	Anxiety-Sensitive Planning: From Formal Foundations to Algorithms and Applications	10.1609/icaps.v32i1.19863	Yes	Yes	Yes	Yes	No	No	Remove
1066	[1066]	2022	Kallel, A.; Makhloufi, A.; Ben Ali, A.B.	Olive tree health monitoring approach using satellite images and based on Artificial Intelligence Satellite image for Olive tree health monitoring	10.1145/3531056.3531070	Yes	Yes	Yes	Yes	No	No	Remove
1067	[1067]	2022	Liu, J.; Ahmed, M.; Mirza, M.A.; Khan, W.U.; Xu, D.; Li, J.; Aziz, A.; Han, Z.	RL/DRL Meets Vehicular Task Offloading Using Edge and Vehicular Cloudlet: A Survey	10.1109/JIOT.2022.3155667	Yes	Yes	Yes	Yes	No	No	Remove
1068	[1068]	2022	Pathak, S.K.; Sharma, P.O.; Goel, V.; Bhattacharyya, S.; Aybar, H.Ş.; Meyer, J.P.	A detailed review on the performance of photovoltaic/thermal system using various cooling methods	10.1016/j.seta.2021.101844	Yes	Yes	Yes	Yes	No	No	Remove
1069	[1069]	2022	Troitskaya, O.; Batkhina, A.	Mobile application for couple relationships: Results of a pilot effectiveness study	10.1111/famp.12733	Yes	Yes	Yes	Yes	Yes	Yes	Retain
1070	[1070]	2022	Burzagli, L.; Emiliani, P.L.; Antona, M.; Stephanidis, C.	Intelligent environments for all: a path towards technology-enhanced human well-being	10.1007/s10209-021-00797-0	Yes	Yes	Yes	Yes	No	No	Remove
1071	[1071]	2022	Tonion, F.; Pirotti, F.	SEAWEED PRESENCE DETECTION USING MACHINE LEARNING AND REMOTE SENSING	10.5194/isprs-archives-XLIII-B3-2022-1011-2022	Yes	Yes	Yes	Yes	No	No	Remove
1072	[1072]	2022	Kulkarni, S.	Expert systems in behavioral and mental healthcare: Applications of AI in decision-making and consultancy		Yes	Yes	Yes	Yes	No	No	Remove
1073	[1073]	2022	Krupavathi, K.; Babu, M.R.; Mani, A.	Comparative evaluation of neural networks in crop yield prediction of paddy and sugarcane crop		Yes	Yes	Yes	Yes	No	No	Remove
1074	[1074]	2022	Vivian Chen, C.-H.V.; Chen, Y.-C.	Influence of intellectual capital and integration on operational performance: big data analytical capability perspectives	10.1108/CMS-02-2021-0037	Yes	Yes	Yes	Yes	No	No	Remove
1075	[1075]	2022	Bursky, M.; Egglefield, D.A.; Schiff, S.G.; Premnath, P.; Sneed, J.R.	Mindfulness-Enhanced Computerized Cognitive Training for Depression: An Integrative Review and Proposed Model Targeting the Cognitive Control and Default-Mode Networks	10.3390/brainsci12050663	Yes	Yes	Yes	Yes	No	No	Remove
1076	[1076]	2022	Sagayaraj, M.F.; Ignisha Rajathi, I.R.; Vedhapriyavadhana, R.; Priya, L.R.	Artificial Intelligence to Combat the Sting of the Pandemic on the Psychological Realms of Human Brain	10.1007/s42979-022-01038-8	Yes	Yes	Yes	Yes	No	No	Remove
1077	[1077]	2022	Rehmat, M.A.; Hassan, M.A.; Khalid, M.H.; Dilawar, M.	Next level of hospitalisation through smart ICU	10.1016/j.iswa.2022.200080	Yes	Yes	Yes	Yes	No	No	Remove
1078	[1078]	2022	Nelekar, S.; Abdulrahman, A.; Gupta, M.; Richards, D.	Effectiveness of embodied conversational agents for managing academic stress at an Indian University (ARU) during COVID-19	10.1111/bjet.13174	Yes	Yes	Yes	Yes	Yes	Yes	Retain
1079	[1079]	2022	Legaspi, C.M.; Pacana, T.R.; Loja, K.; Sing, C.; Ong, E.	User Perception of Wysa as a Mental Well-being Support Tool during the COVID-19 Pandemic	10.1145/3516492.3559064	Yes	Yes	Yes	Yes	Yes	Yes	Retain
1080	[1080]	2022	Chen, J.X.; McDonald, A.; Zou, Y.; Tseng, E.; Roundy, K.A.; Tamersoy, A.; Schaub, F.; Ristenpart, T.; Dell, N.	Trauma-Informed Computing: Towards Safer Technology Experiences for All	10.1145/3491102.3517475	Yes	Yes	Yes	Yes	No	No	Remove
1081	[1081]	2022		CHI 2022 - Proceedings of the 2022 CHI Conference on Human Factors in Computing Systems		Yes	Yes	Yes	Yes	No	No	Remove
1082	[1082]	2022	Kambur, E.; Akar, C.	Human resource developments with the touch of artificial intelligence: a scale development study	10.1108/IJM-04-2021-0216	Yes	Yes	Yes	Yes	No	No	Remove
1083	[1083]	2022	Klein, C.J.M.I.; Budiman, T.; Homberg, J.R.; Verma, D.; Keijer, J.; Van Schothorst, E.M.	Measuring Locomotor Activity and Behavioral Aspects of Rodents Living in the Home-Cage	10.3389/fnbeh.2022.877323	Yes	Yes	Yes	Yes	No	No	Remove
1084	[1084]	2022	Konigsburg, J.A.	Modern Warfare, Spiritual Health, and the Role of Artificial Intelligence	10.3390/rel13040343	Yes	Yes	Yes	Yes	No	No	Remove
1085	[1085]	2022	O'Farrell, C.; McCabe, P.; Purcell, A.; Heard, R.	The Adult Perceptual Limen of Syllable Segregation in Typically Developing Paediatric Speech	10.3389/fcomm.2022.839415	Yes	Yes	Yes	Yes	No	No	Remove
1086	[1086]	2022	Modgil, S.; Gupta, S.; Stekelorum, R.; Laguir, I.	AI technologies and their impact on supply chain resilience during -19	10.1108/IJPDLM-12-2020-0434	Yes	Yes	Yes	Yes	No	No	Remove
1087	[1087]	2022	Martínez-Ramón, J.P.; Morales-Rodríguez, F.M.; Ruiz-Esteban, C.; Méndez, I.	Self-Esteem at University: Proposal of an Artificial Neural Network Based on Resilience, Stress, and Sociodemographic Variables	10.3389/fpsyg.2022.815853	Yes	Yes	Yes	Yes	No	No	Remove
1088	[1088]	2022	Sugiono, S.; Prasetya, R.P.; Fanani, A.A.; Cahyawati, A.N.	PREDICTING THE MENTAL STRESS LEVEL OF DRIVERS IN A BRAKING CAR PROCESS USING ARTIFICIAL INTELLIGENCE		Yes	Yes	Yes	Yes	Yes	Yes	Retain
1089	[1089]	2022	Navarro-Espinoza, A.; López-Bonilla, O.R.; García-Guerrero, E.E.; Tlelo-Cuautle, E.; López-Mancilla, D.; Hernández-Mejía, C.; Inzunza-Gonzalez, E.	Traffic Flow Prediction for Smart Traffic Lights Using Machine Learning Algorithms	10.3390/technologies10010005	Yes	Yes	Yes	Yes	No	No	Remove
1090	[1090]	2022	Chen, M.; Xiao, W.; Li, M.; Hao, Y.; Hu, L.; Tao, G.	A Multi-feature and Time-aware-based Stress Evaluation Mechanism for Mental Status Adjustment	10.1145/3462763	Yes	Yes	Yes	Yes	No	No	Remove
1091	[1091]	2022	Zhao, T.; Cui, J.; Hu, J.; Dai, Y.; Zhou, Y.	Is Artificial Intelligence Customer Service Satisfactory? Insights Based on Microblog Data and User Interviews	10.1089/cyber.2021.0155	Yes	Yes	Yes	Yes	No	No	Remove
1092	[1092]	2022	Malgaroli, M.; MacCallum, F.; Bonanno, G.A.	Machine yearning: How advances in computational methods lead to new insights about reactions to loss	10.1016/j.copsyc.2021.05.003	Yes	Yes	Yes	Yes	No	No	Remove
1093	[1093]	2022	Saini, S.K.; Gupta, R.	Artificial intelligence methods for analysis of electrocardiogram signals for cardiac abnormalities: state-of-the-art and future challenges	10.1007/s10462-021-09999-7	Yes	Yes	Yes	Yes	No	No	Remove
1094	[1094]	2022	Haruvi, A.; Kopito, R.; Brande-Eilat, N.; Kalev, S.; Kay, E.; Furman, D.	Measuring and Modeling the Effect of Audio on Human Focus in Everyday Environments Using Brain-Computer Interface Technology	10.3389/fncom.2021.760561	Yes	Yes	Yes	Yes	No	No	Remove
1095	[1095]	2022		Expression of Concern: Desktop Based Speech Recognition For Hearing And Visually Impaired Using Machine Learning (2022 International Conference on Applied Artificial Intelligence and Computing (ICAAIC) DOI: 10.1109/ICAAIC53929.2022.9793245)	10.1109/ICAAIC53929.2022.10703421	Yes	Yes	Yes	Yes	No	No	Remove
1096	[1096]	2022	Giannelia, T.; Cameron, A.-F.	Managing Urgent Complex AI Projects: The Case of AISys at CityPort		Yes	Yes	Yes	Yes	No	No	Remove
1097	[1097]	2022	Klumpp, M.; Severin, B.; Lechte, H.; Menck, J.H.D.; Keil, M.; Straub, S.M.; Ruiner, C.; Milke, V.; Hagemann, V.; Hesenius, M.	Driving Big Data - Integration and Synchronization of Data Sources for Artificial Intelligence Applications with the Example of Truck Driver Work Stress and Strain Analysis		Yes	Yes	Yes	Yes	No	No	Remove
1098	[1098]	2022	Chang, C.L.-H.	IT & the Job Burnout of Chinese ITP		Yes	Yes	Yes	Yes	No	No	Remove
1099	[1099]	2022	Behnstedt, P.; Aguadé, J.; Salim, A.	Vocalism and stress in the Arabic dialect of Tangier		Yes	Yes	Yes	Yes	No	No	Remove
1100	[1100]	2022	Garcia, H.; Szafián, P.; Han, C.; Williams, R.; Lowell, J.	Convolutional neural networks for fault interpretation – case study examples around the world		Yes	Yes	Yes	Yes	No	No	Remove
1101	[1101]	2022	Ragaventhiran, J.; Manickavasagam, M.; Prasath, N.; Muthu Kumar, B.; Islabudeen, M.	MOBILE PHONE RECOMMENDER USING MULTI CRITERIA DECISION MAKING ALGORITHM	10.22452/mjcs.sp2022no2.4	Yes	Yes	Yes	Yes	No	No	Remove
1102	[1102]	2022	Katz, J.; Floyd, J.; Schiepers, K.	Perceiving the Future through New Communication Technologies: Robots, AI and Everyday Life		Yes	Yes	Yes	Yes	No	No	Remove
1103	[1103]	2022	Allen, G.; Hu, A.; Gadiraju, U.	Gesticulate for Health’s Sake! Understanding the Use of Gestures as an Input Modality for Microtask Crowdsourcing	10.1609/hcomp.v10i1.21984	Yes	Yes	Yes	Yes	No	No	Remove
1104	[1104]	2022	Miniati, F.; Palomba, S.G.; Di Lernia, D.; Riva, G.	Technological Interventions for Posttraumatic Stress Disorder		Yes	Yes	Yes	Yes	No	No	Remove
1105	[1105]	2022	Hardi, R.; Che Pee, A.N.C.; Abdullah, M.H.L.B.; Pitogo, V.A.; Pribadi, A.S.; Rusdi, J.F.	Academic Smart Chatbot to Support Emerging Artificial Intelligence Conversation	10.1109/ICSINTESA56431.2022.10041632	Yes	Yes	Yes	Yes	No	No	Remove
1106	[1106]	2022		CVMLH-WTEK 2022 - Joint Proceedings of the Workshop on Computer Vision and Machine Learning for Healthcare and the Workshop on Technological Innovations in Education and Knowledge Dissemination, Co-located with TOOTILL 100 - 6th International Conference on Computing Sciences, ICCS 2022		Yes	Yes	Yes	Yes	No	No	Remove
1107	[1107]	2022	Kurniady, D.A.; Philippov, D.I.; Komariah, A.; Suryana, A.; Grebennikova, V.M.; Nikitina, N.I.; Kosov, M.E.; Ruban-Lazareva, N.V.; Dudnik, O.V.	Development of the Adolescents’ Communicative Culture in the Context of Digitalization of Additional Education	10.28991/ESJ-2022-SIED-019	Yes	Yes	Yes	Yes	No	No	Remove
1108	[1108]	2022	Sriman, B.; Annie Silviya, S.H.A.; Shriram, S.K.; Kumar, S.R.; Shriya, R.; Sujitha, A.	Virtual Assistant for Automatic Emotion Monitoring using Perceived Stress Scale (PSS)	10.1109/ICIRCA54612.2022.9985482	Yes	Yes	Yes	Yes	No	No	Remove
1109	[1109]	2022	Gîfu, D.; Pop, E.	Smart Solutions to Keep Your Mental Balance	10.1016/j.procs.2022.11.205	Yes	Yes	Yes	Yes	Yes	Yes	Retain
1110	[1110]	2022	Singh, A.; Kumar, D.	GAUGING STRESS, ANXIETY, DEPRESSION IN STUDENT DURING COVID-19 PANDEMIC	10.12694/scpe.v23i4.2012	Yes	Yes	Yes	Yes	No	No	Remove
1111	[1111]	2022	Lin, W.-S.	Cases of ICT applications in Taiwan for smart living and youth mental well-being under COVID-19		Yes	Yes	Yes	Yes	No	No	Remove
1112	[1112]	2022	Polyakova, T.A.; Naumov, V.B.; Minbaleev, A.V.	TRUST IN THE LAW DURING THE DIGITAL TRANSFORMATION	10.31857/S102694520022767-4	Yes	Yes	Yes	Yes	No	No	Remove
1113	[1113]	2022	Puhan, S.S.; Sharma, R.	Load forecasting using ANN and their uncertainty effect on power system reliability		Yes	Yes	Yes	Yes	No	No	Remove
1114	[1114]	2022		IFIP WG 8.6 International Working Conference on Transfer and Diffusion of IT, TDIT 2022		Yes	Yes	Yes	Yes	No	No	Remove
1115	[1115]	2022	Knebel, P.; Appold, C.; Guldner, A.; Horbach, M.; Juncker, Y.; MacHhamer, R.; Müller, S.; Matheis, A.	An Artificial Intelligence of Things based Method for Early Detection of Bark Beetle Infested Trees		Yes	Yes	Yes	Yes	No	No	Remove
1116	[1116]	2022	Alhemdi, A.; Gu, M.	A Robust Workflow for Optimizing Drilling/Completion/Frac Design Using Machine Learning and Artificial Intelligence	10.2118/210160-MS	Yes	Yes	Yes	Yes	No	No	Remove
1117	[1117]	2022	Fan, J.; Chen, D.; Wen, J.; Sun, Y.; Gomes, C.P.	Monitoring Vegetation From Space at Extremely Fine Resolutions via Coarsely-Supervised Smooth U-Net	10.24963/ijcai.2022/703	Yes	Yes	Yes	Yes	No	No	Remove
1118	[1118]	2022	Koch, W.	Elements of an Ethical AI Demonstrator for Responsibly Designing Defence Systems	10.23919/FUSION49751.2022.9841387	Yes	Yes	Yes	Yes	No	No	Remove
1119	[1119]	2022	Vishesh, P.; Pavan, A.; Vasist, S.G.; Rao, S.; Srinivas, K.S.	DeepTunes - Music Generation based on Facial Emotions using Deep Learning	10.1109/I2CT54291.2022.9825153	Yes	Yes	Yes	Yes	Yes	Yes	Retain
1120	[1120]	2022	Terblanche, N.; Molyn, J.; de Haan, E.; Nilsson, V.O.	Coaching at Scale: Investigating theEfficacy of Artificial Intelligence Coaching	10.24384/5cgf-ab69	Yes	Yes	Yes	Yes	No	No	Remove
1121	[1121]	2022	Kumar, N.; Krishna, H.; Shubham, S.; Rout, P.P.	Automated categorization of student's query	10.1080/1206212X.2022.2105899	Yes	Yes	Yes	Yes	No	No	Remove
1122	[1122]	2022	Ozer, Ç.; Orman, Z.	Examination of Health Data Depending on Creative Use of Optimization Methods and Machine Learning Algorithms		Yes	Yes	Yes	Yes	No	No	Remove
1123	[1123]	2022	Roy, S.; Roy, U.; Sinha, D.; Pal, R.K.	AI for Stress Diagnosis at Home Environment		Yes	Yes	Yes	Yes	No	No	Remove
1124	[1124]	2022	Tejasen, K.T.J.; Raju, P.; Ryan, W.; Jordan, A.; Yang, R.	Defining an Initial Classification Scheme for Non-Deterministic AI Technologies	10.1109/ICNS54818.2022.9771499	Yes	Yes	Yes	Yes	No	No	Remove
1125	[1125]	2022	Pihlajarinne, T.; Alen-Savikko, A.	Conclusions on Artificial Intelligence and the Media		Yes	Yes	Yes	Yes	No	No	Remove
1126	[1126]	2022	Xu, J.; Tavitiyaman, P.; Kim, H.J.; Lo, S.-K.J.	Hospitality and Tourism Higher Education in the Post-COVID Era: Is It Time to Change?	10.1080/10963758.2022.2056044	Yes	Yes	Yes	Yes	No	No	Remove
1127	[1127]	2022	Morales, A.S.; Ourique, F.; Morás, L.D.; César Cazella, S.C.	Exploring Interpretable Machine Learning Methods and Biomarkers to Classifying Occupational Stress of the Health Workers		Yes	Yes	Yes	Yes	No	No	Remove
1128	[1128]	2022		5th International Workshop on Health Intelligence, W3PHAI 2021 held in conjection with 35th AAAI Conference on Artificial Intelligence, AAAI 2021		Yes	Yes	Yes	Yes	No	No	Remove
1129	[1129]	2022	Chaudhry, B.M.; Islam, A.	Design Validation of a Workplace Stress Management Mobile App for Healthcare Workers During COVID-19 and Beyond	10.1007/978-3-030-94822-1_17	Yes	Yes	Yes	Yes	Yes	Yes	Retain
1130	[1130]	2022	Satapathy, S.; Mishra, D.; Realyvásquez-Vargas, A.	Measurement and Prediction of Mental Stress Through Innovative Equipment in Agriculture		Yes	Yes	Yes	Yes	No	No	Remove
1131	[1131]	2022	Priyadarshini, I.; Chatterjee, J.M.; Radhakrishnan, R.; Jhanjhi, N.; Karime, A.; Masud, M.	Exploring Internet Meme Activity during COVID-19 Lockdown Using Artificial Intelligence Techniques	10.1080/08839514.2021.2014218	Yes	Yes	Yes	Yes	No	No	Remove
1132	[1132]	2022	Mathur, A.; Munshi, H.; Varma, S.; Arora, A.; Singh, A.	Effectiveness of Artificial Intelligence in Cognitive Behavioral Therapy	10.1007/978-981-16-4177-0_42	Yes	Yes	Yes	Yes	No	No	Remove
1133	[1133]	2022	Pham, P.S.	Geomechanical modelling using artificial neural networks combined with geostatistics	10.1504/IJOGCT.2022.119363	Yes	Yes	Yes	Yes	No	No	Remove
1134	[1134]	2022	Alorwu, A.; Visuri, A.; van Berkel, N.; Hosio, S.	(Re)Using Crowdsourced Health Data: Perceptions of Data Contributors	10.1109/MS.2021.3117684	Yes	Yes	Yes	Yes	No	No	Remove
1135	[1135]	2022	Woodward, K.; Kanjo, E.; Brown, D.J.; McGinnity, T.M.; Inkster, B.; MacIntyre, D.J.; Tsanas, A.	Beyond Mobile Apps: A Survey of Technologies for Mental Well-Being	10.1109/TAFFC.2020.3015018	Yes	Yes	Yes	Yes	No	No	Remove
1136	[1136]	2022	Liu, C.; Feng, Y.; Wang, Y.	An innovative evaluation method for undergraduate education: an approach based on BP neural network and stress testing	10.1080/03075079.2020.1739013	Yes	Yes	Yes	Yes	No	No	Remove
1137	[1137]	2022	Solanky, M.D.; Gupta, S.	Brain and Behavior: Blending of Human and Artificial Minds Toward Stress Recognition and Intervention in Organizational Well-Being		Yes	Yes	Yes	Yes	Yes	Yes	Retain
1138	[1138]	2022	Porwal, A.; Chaturvedi, A.; Gupta, S.	Artificial Intelligence With Special Reference to Blockchain Technology: A Future of Accounting		Yes	Yes	Yes	Yes	No	No	Remove
1139	[1139]	2022	Alicja, K.; Maciej, S.	Can AI See Bias in X-ray Images?	10.53941/ijndi0101005	Yes	Yes	Yes	Yes	No	No	Remove
1140	[1140]	2022		SafeAI 2022 - Proceedings of the Workshop on Artificial Intelligence Safety 2022, co-located with the 36th AAAI Conference on Artificial Intelligence, AAAI 2022		Yes	Yes	Yes	Yes	No	No	Remove
1141	[1141]	2021	Denny, R.R.; Connelly, K.L.; Ghilotti, M.G.; Meissler, J.J.; Yu, D.; Eisenstein, T.K.; Unterwald, E.M.	Artificial Intelligence Identified Resilient and Vulnerable Female Rats After Traumatic Stress and Ethanol Exposure: Investigation of Neuropeptide Y Pathway Regulation	10.3389/fnins.2021.772946	Yes	Yes	Yes	Yes	No	No	Remove
1142	[1142]	2021	Christiansen, T.W.	Linguistics and Deception Detection (DD): A Work in Progress	10.2478/slgr-2021-0011	Yes	Yes	Yes	Yes	No	No	Remove
1143	[1143]	2021	Fatima, A.; Li, Y.; Hills, T.T.; Stella, M.	Dasentimental: Detecting depression, anxiety, and stress in texts via emotional recall, cognitive networks, and machine learning	10.3390/bdcc5040077	Yes	Yes	Yes	Yes	No	No	Remove
1144	[1144]	2021	Hillsley, A.; Santos, J.E.; Rosales, A.M.	A deep learning approach to identify and segment alpha-smooth muscle actin stress fiber positive cells	10.1038/s41598-021-01304-4	Yes	Yes	Yes	Yes	No	No	Remove
1145	[1145]	2021	Jones, R.; Mougouei, D.; Evans, S.L.	Understanding the emotional response to COVID-19 information in news and social media: A mental health perspective	10.1002/hbe2.304	Yes	Yes	Yes	Yes	No	No	Remove
1146	[1146]	2021	Lee, K.-S.; Jha, N.; Kim, Y.-J.	Risk factor assessments of temporomandibular disorders via machine learning	10.1038/s41598-021-98837-5	Yes	Yes	Yes	Yes	No	No	Remove
1147	[1147]	2021	Choukér, A.; Ngo-Anh, T.J.; Biesbroek, R.; Heldmaier, G.; Heppener, M.; Bereiter-Hahn, J.	European space agency's hibernation (torpor) strategy for deep space missions: Linking biology to engineering	10.1016/j.neubiorev.2021.09.054	Yes	Yes	Yes	Yes	No	No	Remove
1148	[1148]	2021	Bayés-Genís, A.; Iborra-Egea, O.; Spitaleri, G.; Domingo, M.; Revuelta-López, E.; Codina, P.; Cediel, G.; Santiago-Vacas, E.; Cserkóová, A.; Pascual-Figal, D.	Decoding empagliflozin’s molecular mechanism of action in heart failure with preserved ejection fraction using artificial intelligence	10.1038/s41598-021-91546-z	Yes	Yes	Yes	Yes	No	No	Remove
1149	[1149]	2021	Lekkas, D.; Jacobson, N.C.	Using artificial intelligence and longitudinal location data to differentiate persons who develop posttraumatic stress disorder following childhood trauma	10.1038/s41598-021-89768-2	Yes	Yes	Yes	Yes	No	No	Remove
1150	[1150]	2021	Beaudequin, D.; Schwenn, P.; McLoughlin, L.T.; Parker, M.; Boyes, A.; Simcock, G.; Lagopoulos, J.; Hermens, D.F.	A novel, complex systems approach to modelling risk of psychological distress in young adolescents	10.1038/s41598-021-88932-y	Yes	Yes	Yes	Yes	No	No	Remove
1151	[1151]	2021	Yaxley, K.J.; Joiner, K.F.; Abbass, H.	Drone approach parameters leading to lower stress sheep flocking and movement: sky shepherding	10.1038/s41598-021-87453-y	Yes	Yes	Yes	Yes	No	No	Remove
1152	[1152]	2021	Bontridder, N.; Poullet, Y.	The role of artificial intelligence in disinformation	10.1017/dap.2021.20	Yes	Yes	Yes	Yes	No	No	Remove
1153	[1153]	2021	Yasuda, K.; Shiramatsu, S.; Kawamura, I.; Matsunaga, Y.; Murakami, T.; Aoshima, H.	Designing a Chatbot System for Recommending College Students to Counseling and Collecting Dialogue Data	10.1145/3472307.3484655	Yes	Yes	Yes	Yes	No	No	Remove
1154	[1154]	2021	Cardier, B.; Nieslen, A.C.; Shull, J.; Sanford, L.D.	Outside the lines: Visualizing influence across heterogeneous contexts in PTSD		Yes	Yes	Yes	Yes	No	No	Remove
1155	[1155]	2021	Liu, X.; Wei, W.; Liu, Z.; Song, E.; Lou, J.; Feng, L.; Huang, R.; Chen, C.; Ke, P.C.; Song, Y.	Serum apolipoprotein A-I depletion is causative to silica nanoparticles-induced cardiovascular damage	10.1073/pnas.2108131118	Yes	Yes	Yes	Yes	No	No	Remove
1156	[1156]	2021	Williams, R.; Hopkins, S.; Frampton, C.; Holt-Quick, C.; Merry, S.N.; Stasiak, K.	21-day stress detox: Open trial of a universal well-being chatbot for young adults	10.3390/socsci10110416	Yes	Yes	Yes	Yes	Yes	Yes	Retain
1157	[1157]	2021	de Azevedo Nazareno, L.; Schiff, D.S.	The impact of automation and artificial intelligence on worker well-being	10.1016/j.techsoc.2021.101679	Yes	Yes	Yes	Yes	No	No	Remove
1158	[1158]	2021	Yuan, L.; Li, G.-L.; Teng, Z.-H.; Teng, J.-L.	Application Analysis of Artificial Intelligence Target Controlled Infusion in Clinical Anesthesia Operation	10.1145/3495018.3495389	Yes	Yes	Yes	Yes	No	No	Remove
1159	[1159]	2021	Ayobi, A.; Stawarz, K.; Katz, D.; Marshall, P.; Yamagata, T.; Santos-Rodriguez, R.; Flach, P.; O'Kane, A.A.	Co-Designing Personal Health? Multidisciplinary Benefits and Challenges in Informing Diabetes Self-Care Technologies	10.1145/3479601	Yes	Yes	Yes	Yes	No	No	Remove
1160	[1160]	2021	de Santana, V.F.; Otani, L.M.F.	Measuring Quantitative Situated User Experience with a Mobile Galvanic Skin Response Sensor	10.1145/3472301.3484339	Yes	Yes	Yes	Yes	No	No	Remove
1161	[1161]	2021	Ghai, B.; Mueller, K.	Fluent: An AI Augmented Writing Tool for People who Stutter	10.1145/3441852.3471211	Yes	Yes	Yes	Yes	No	No	Remove
1162	[1162]	2021	Alsagheer, E.A.; Rajab, H.A.; Elnajar, K.M.Y.	Medical Expert System to Diagnose the Most Common Psychiatric Diseases	10.1145/3492547.3492593	Yes	Yes	Yes	Yes	No	No	Remove
1163	[1163]	2021	Ozkan, M.T.; Erdemir, F.	Determination of theoretical stress concentration factor for circular/elliptical holes with reinforcement using analytical, finite element method and artificial neural network techniques	10.1007/s00521-021-05914-x	Yes	Yes	Yes	Yes	No	No	Remove
1164	[1164]	2021	Jia, H.; Yang, J.; Zheng, S.; Zhao, C.; Du, X.	A Review on Aseismic Bridges Crossing Fault Rupture Regions	10.3969/j.issn.0258-2724.20200162	Yes	Yes	Yes	Yes	No	No	Remove
1165	[1165]	2021	Barry, T.J.; Hallford, D.J.; Hitchcock, C.; Takano, K.; Raes, F.	The current state of memory Specificity Training (MeST) for emotional disorders	10.1016/j.copsyc.2021.02.002	Yes	Yes	Yes	Yes	No	No	Remove
1166	[1166]	2021	Han, H.J.; Mendu, S.; Jaworski, B.K.; Owen, J.; Abdullah, S.	PTSDialogue: Designing a Conversational Agent to Support Individuals with Post-Traumatic Stress Disorder	10.1145/3460418.3479332	Yes	Yes	Yes	Yes	No	No	Remove
1167	[1167]	2021	Ren, W.; Gu, Y.; Tao, Y.	Research on the Methods of VR Technology to Reduce the Stress of College Students: A Case-study of Virtual Aquarium	10.1145/3488466.3488481	Yes	Yes	Yes	Yes	No	No	Remove
1168	[1168]	2021	Raza, M.; Singh, N.; Khalid, M.; Khan, S.; Awais, M.; Hadi, M.U.; Imran, M.; Islam, S.; Rodrigues, J.J.P.C.	Challenges and limitations of internet of things enabled healthcare in COVID-19	10.1109/IOTM.0001.2000176	Yes	Yes	Yes	Yes	No	No	Remove
1169	[1169]	2021	Alshamrani, M.	Remote Intelligent Healthcare System Based on the ROCKET Technique	10.1007/s13369-021-05805-2	Yes	Yes	Yes	Yes	No	No	Remove
1170	[1170]	2021	Gupta, S.; Kumar, M.	Prostate cancer prognosis using multi-layer perceptron and class balancing techniques	10.1145/3474124.3474125	Yes	Yes	Yes	Yes	No	No	Remove
1171	[1171]	2021	Studente, S.	Staying connected: Minimizing isolation and building learning communities via chatbot technology		Yes	Yes	Yes	Yes	No	No	Remove
1172	[1172]	2021	De Vita, F.; Nocera, G.; Bruneo, D.; Tomaselli, V.; Giacalone, D.; Das, S.K.	Porting deep neural networks on the edge via dynamic K-means compression: A case study of plant disease detection	10.1016/j.pmcj.2021.101437	Yes	Yes	Yes	Yes	No	No	Remove
1173	[1173]	2021	Park, J.H.; An, Y.J.; Yoo, K.H.; Na, M.G.	Leak flow prediction during loss of coolant accidents using deep fuzzy neural networks	10.1016/j.net.2021.01.040	Yes	Yes	Yes	Yes	No	No	Remove
1174	[1174]	2021	Nooripour, R.; Hosseinian, S.; Hussain, A.J.; Annabestani, M.; Maadal, A.; Radwin, L.E.; Abharian, P.; Ghanbari, N.G.; Khoshkonesh, A.	How Resiliency and Hope Can Predict Stress of Covid-19 by Mediating Role of Spiritual Well-being Based on Machine Learning	10.1007/s10943-020-01151-z	Yes	Yes	Yes	Yes	No	No	Remove
1175	[1175]	2021	Maximova, I.; Vasiliev, E.; Getmanskaya, A.; Kior, D.; Sukhov, V.; Vodeneev, V.; Turlapov, V.	Study of XAI-capabilities for early diagnosis of plant drought	10.1109/IJCNN52387.2021.9534105	Yes	Yes	Yes	Yes	No	No	Remove
1176	[1176]	2021	Zhang, X.; Han, F.; Gao, M.; Liu, L.; Wang, X.	Impact of the Stress Status of Employees on the Enterprise Technology Management Cost Through Matter-Element Analysis Under Psychological Health Education	10.3389/fpsyg.2021.593813	Yes	Yes	Yes	Yes	No	No	Remove
1177	[1177]	2021	Elahi, H.; Castiglione, A.; Wang, G.; Geman, O.	A human-centered artificial intelligence approach for privacy protection of elderly App users in smart cities	10.1016/j.neucom.2020.06.149	Yes	Yes	Yes	Yes	No	No	Remove
1178	[1178]	2021	Meng, J.; Dai, Y.N.	Emotional Support from AI Chatbots: Should a Supportive Partner Self-Disclose or Not?	10.1093/jcmc/zmab005	Yes	Yes	Yes	Yes	Yes	Yes	Retain
1179	[1179]	2021	Lentz, A.; Siy, J.O.; Carraccio, C.	AI-ssessment: Towards Assessment As a Sociotechnical System for Learning	10.1097/ACM.0000000000004104	Yes	Yes	Yes	Yes	No	No	Remove
1180	[1180]	2021	Mészáros, J.; Ho, C.-H.	AI research and data protection: Can the same rules apply for commercial and academic research under the GDPR?	10.1016/j.clsr.2021.105532	Yes	Yes	Yes	Yes	No	No	Remove
1181	[1181]	2021	Ngo, N.-T.; Le, H.A.; Pham, T.-P.-T.	Integration of support vector regression and grey wolf optimization for estimating the ultimate bearing capacity in concrete-filled steel tube columns	10.1007/s00521-020-05605-z	Yes	Yes	Yes	Yes	No	No	Remove
1182	[1182]	2021	do Vale Martins, R.; Alturas, B.; Alexandre, I.	Perspective for the Use of Adoption Theories in Artificial Intelligence	10.23919/CISTI52073.2021.9476340	Yes	Yes	Yes	Yes	No	No	Remove
1183	[1183]	2021	Benbouras, B.M.	Predicting Shear Stress Parameters in Consolidated Drained Conditions Using Artificial Intelligence Methods	10.37575/b/sci/0069	Yes	Yes	Yes	Yes	No	No	Remove
1184	[1184]	2021	Richins, D.; Doshi, D.; Blackmore, M.; Nair, A.T.; Pathapati, N.; Patel, A.; Daguman, B.; Dobrijalowski, D.; Illikkal, R.; Long, K.	AI Tax: The Hidden Cost of AI Data Center Applications	10.1145/3440689	Yes	Yes	Yes	Yes	No	No	Remove
1185	[1185]	2021	Jia, D.; Xue, F.	Sine Sweep Vibration Test Analysis of the Nozzle in SRM	10.1145/3469213.3470686	Yes	Yes	Yes	Yes	No	No	Remove
1186	[1186]	2021	Hao, L.; Jie, Y.	Mechanical Fault Diagnosis and Analysis of Trains Based on Random Fatigue and Gap Nonlinearity	10.1145/3469213.3471367	Yes	Yes	Yes	Yes	No	No	Remove
1187	[1187]	2021	Chen, J.; Zhang, T.	Study on structural stability of high temperature butterfly valve	10.1145/3469213.3471350	Yes	Yes	Yes	Yes	No	No	Remove
1188	[1188]	2021	Mauriello, M.L.; Lincoln, T.; Hon, G.; Simon, D.; Jurafsky, D.; Paredes, P.	SAD: A Stress Annotated Dataset for Recognizing Everyday Stressors in SMS-like Conversational Systems	10.1145/3411763.3451799	Yes	Yes	Yes	Yes	No	No	Remove
1189	[1189]	2021	Morales-Rodríguez, F.M.; Martínez-Ramón, J.P.; Méndez, I.; Ruiz-Esteban, C.	Stress, Coping, and Resilience Before and After COVID-19: A Predictive Model Based on Artificial Intelligence in the University Environment	10.3389/fpsyg.2021.647964	Yes	Yes	Yes	Yes	No	No	Remove
1190	[1190]	2021	Denicolai, S.; Zucchella, A.; Magnani, G.	Internationalization, digitalization, and sustainability: Are SMEs ready? A survey on synergies and substituting effects among growth paths	10.1016/j.techfore.2021.120650	Yes	Yes	Yes	Yes	No	No	Remove
1191	[1191]	2021	Wan, G.C.; Li, M.M.; Yang, Y.L.; Xie, L.; Chen, L.	Patch-Antenna-Based Structural Strain Measurement Using Optimized Energy Detection Algorithm Applied on USRP	10.1109/JIOT.2020.3039277	Yes	Yes	Yes	Yes	No	No	Remove
1192	[1192]	2021	Rassels, K.; French, P.	Accurate Body Temperature Measurement of a Neonate Using Thermography Technology	10.1109/SSI52265.2021.9467024	Yes	Yes	Yes	Yes	No	No	Remove
1193	[1193]	2021	Azam, M.A.; Zaheer, A.; Mukhtiar, M.; Aziz, S.; Khan, M.U.; Naavi, Z.H.	Photoplethysmography Based Detection of Social Stress	10.1109/ICAI52203.2021.9445230	Yes	Yes	Yes	Yes	No	No	Remove
1194	[1194]	2021	Madzin, H.; Kamarol, N.D.K.; Ali, S.K.	Re: Feel - Muslim self-help mobile application with Asma'ul Husna	10.1109/WIDSTAIF52235.2021.9430241	Yes	Yes	Yes	Yes	Yes	Yes	Retain
1195	[1195]	2021	Cai, S.; Li, H.; Zheng, F.; Kong, F.; Dao, M.; Karniadakis, G.E.; Süresh, S.	Artificial intelligence velocimetry and microaneurysm-on-a-chip for three-dimensional analysis of blood flow in physiology and disease	10.1073/PNAS.2100697118	Yes	Yes	Yes	Yes	No	No	Remove
1196	[1196]	2021	Iyer, S.; Shetty, D.; Badgujar, P.; Nambiar, A.; Jewani, K.	A Proposal for Virtual Mental Health Assistant	10.1109/ICACCS51430.2021.9441990	Yes	Yes	Yes	Yes	No	No	Remove
1197	[1197]	2021	Motallebi Shabestari, M.; Ahmadi, A.	Identifying the relationship between human self-esteem and general health using data mining	10.1109/CSICC52343.2021.9420612	Yes	Yes	Yes	Yes	No	No	Remove
1198	[1198]	2021	Yuille, A.L.; Liu, C.	Deep Nets: What have They Ever Done for Vision?	10.1007/s11263-020-01405-z	Yes	Yes	Yes	Yes	No	No	Remove
1199	[1199]	2021	Lin, Q.; Li, T.; Pethuraj, P.M.; Samuel, R.D.J.	Advanced artificial intelligence in heart rate and blood pressure monitoring for stress management	10.1007/s12652-020-02650-3	Yes	Yes	Yes	Yes	No	No	Remove
1200	[1200]	2021	Ulivieri, F.M.; Rinaudo, L.; Piodi, L.P.; Messina, C.; Sconfienza, L.M.; Sardanelli, F.; Guglielmi, G.; Grossi, E.	Bone strain index as a predictor of further vertebral fracture in osteoporotic women: An artificial intelligence-based analysis	10.1371/journal.pone.0245967	Yes	Yes	Yes	Yes	No	No	Remove
1201	[1201]	2021	Schultebraucks, K.; Chang, B.P.	The opportunities and challenges of machine learning in the acute care setting for precision prevention of posttraumatic stress sequelae	10.1016/j.expneurol.2020.113526	Yes	Yes	Yes	Yes	No	No	Remove
1202	[1202]	2021	Idowu, S.O.; Fatokun, A.A.	Artificial Intelligence (AI) to the Rescue: Deploying Machine Learning to Bridge the Biorelevance Gap in Antioxidant Assays	10.1177/2472630320962716	Yes	Yes	Yes	Yes	No	No	Remove
1203	[1203]	2021	Herrmann-Werner, A.; Loda, T.; Junne, F.; Zipfel, S.; Madany Mamlouk, A.	“Hello, My Name Is Melinda” – Students' Views on a Digital Assistant for Navigation in Digital Learning Environments; A Qualitative Interview Study	10.3389/feduc.2020.541839	Yes	Yes	Yes	Yes	Yes	Yes	Retain
1204	[1204]	2021	Guida, S.	EMA approved the ICMRA recommendations on regulation of Artificial Intelligence in medicine		Yes	Yes	Yes	Yes	No	No	Remove
1205	[1205]	2021	Jose Ramirez, A.; Graciela Iriarte, J.	Novel Application to Recognize a Breakdown Pressure Event on Time Series Frac Data Vs. an Artificial Intelligence Approach	10.2118/200846-MS	Yes	Yes	Yes	Yes	No	No	Remove
1206	[1206]	2021		ACIS 2021 - Australasian Conference on Information Systems, Proceedings		Yes	Yes	Yes	Yes	No	No	Remove
1207	[1207]	2021	Maliutin, V.; Kashevnik, A.	Human Psychophysiological Activity Detection Based on Wearable Electronics	10.1109/IIAI-AAI53430.2021.00073	Yes	Yes	Yes	Yes	No	No	Remove
1208	[1208]	2021	Gupta, A.; Garg, P.	Emerging Techniques for Handling Pandemic Challenges		Yes	Yes	Yes	Yes	No	No	Remove
1209	[1209]	2021	Papadopoulou, A.	Creativity in crisis: are the creations of artificial intelligence worth protecting?		Yes	Yes	Yes	Yes	No	No	Remove
1210	[1210]	2021	Byers, M.; Metsis, V.	Text Analysis for Understanding Symptoms of Social Anxiety in Student Veterans	10.1609/aaai.v35i18.17975	Yes	Yes	Yes	Yes	No	No	Remove
1211	[1211]	2021	Nartia, E.J.B.; Paragas, J.R.; Pascual, N.	Detection of Students' Mental Health Status: A Decision Support System	10.1109/ICRACOS53680.2021.9701996	Yes	Yes	Yes	Yes	No	No	Remove
1212	[1212]	2021	Hachmi, A.; Zbiri, A.; Haesen, D.; El Alaoui-Faris, F.E.; Vaccari, D.A.	Performance tests to modeling future climate-vegetation interactions in virtual world: an option for application of remote sensed and statistical systems	10.37394/23209.2021.18.22	Yes	Yes	Yes	Yes	No	No	Remove
1213	[1213]	2021	Ferdousi, R.; Hossain, M.A.; El Saddik, A.	IoT-enabled model for Digital Twin of Mental Stress (DTMS)	10.1109/GCWkshps52748.2021.9681996	Yes	Yes	Yes	Yes	No	No	Remove
1214	[1214]	2021	Babli, M.; Rincón, J.A.; Onaindia, E.; Carrascosa, C.; Julian, V.	Deliberative Context-Aware Ambient Intelligence System for Assisted Living Homes	10.22967/HCIS.2021.11.019	Yes	Yes	Yes	Yes	No	No	Remove
1215	[1215]	2021	Chierichetti, M.; Bäcker, P.R.	Student Experiences after the move to fully online instruction: A case study of one large public institution	10.1109/FIE49875.2021.9637354	Yes	Yes	Yes	Yes	No	No	Remove
1216	[1216]	2021	Finzel, R.; Singh, E.; Michalowski, M.; Pakhomov, S.; Gini, M.	Everyday Living Artificial Intelligence Hub		Yes	Yes	Yes	Yes	Yes	Yes	Retain
1217	[1217]	2021	Branco, R.; Branco, A.; Silva, J.; Rodrigues, J.	Shortcutted Commonsense: Data Spuriousness in Deep Learning of Commonsense Reasoning	10.18653/v1/2021.emnlp-main.113	Yes	Yes	Yes	Yes	No	No	Remove
1218	[1218]	2021	Qu, X.; Zhao, Y.; Chen, Z.; Wang, S.; Ren, Y.; Wang, Q.; Shao, J.; Wang, W.; Dong, X.	Thermoresponsive Lignin-Reinforced Poly(Ionic Liquid) Hydrogel Wireless Strain Sensor	10.34133/2021/9845482	Yes	Yes	Yes	Yes	No	No	Remove
1219	[1219]	2021	Kumar, S.A.; García-Magariño, I.; Nasralla, M.M.; Nazir, S.	Agent-Based Simulators for Empowering Patients in Self-Care Programs Using Mobile Agents with Machine Learning	10.1155/2021/5909281	Yes	Yes	Yes	Yes	No	No	Remove
1220	[1220]	2021	Bhakat, A.; Nandakumar, N.; Rajkumar, S.	An enhanced approach for plant leaf disease detection		Yes	Yes	Yes	Yes	No	No	Remove
1221	[1221]	2021	Naqvi, S.; Shaikh, A.Z.; Altaf, T.; Singh, S.	Fuzzy Logic Enabled Stress Detection Using Physiological Signals	10.1007/978-3-030-90016-8_11	Yes	Yes	Yes	Yes	No	No	Remove
1222	[1222]	2021	Khokhar, N.	NAFLD or MAFLD?		Yes	Yes	Yes	Yes	No	No	Remove
1223	[1223]	2021	Alenazy, W.M.	Blockchain-enabled internet of things for unsupervised structural health monitoring in potential building structures		Yes	Yes	Yes	Yes	No	No	Remove
1224	[1224]	2021	Eddine, M.; Belaissaoui, M.; El Hamlaoui, M.E.; Salah-Eddine, K.	Computerizing Technostress Management: Toward An Artificial Intelligence Assisted Support And Diagnosis System		Yes	Yes	Yes	Yes	No	No	Remove
1225	[1225]	2021	Gurjao, K.G.R.; Gildin, E.; Gibson, R.; Everett, M.	Mechanistic modeling of distributed strain sensing DSS and distributed acoustic sensing DAS to assist machine learning schemes interpreting unconventional reservoir datasets	10.2118/206049-MS	Yes	Yes	Yes	Yes	No	No	Remove
1226	[1226]	2021	Vigevano, M.R.	Artificial intelligence in armed conflicts: Legal and ethical limits	10.3989/arbor.2021.800002	Yes	Yes	Yes	Yes	No	No	Remove
1227	[1227]	2021	Evans, N.G.	Blind brains and moral machines: Neuroscience and autonomous weapon systems		Yes	Yes	Yes	Yes	No	No	Remove
1228	[1228]	2021		17th IFIP WG 12.5 International Conference on Artificial Intelligence Applications and Innovations, AIAI 2021		Yes	Yes	Yes	Yes	No	No	Remove
1229	[1229]	2021	Rass, L.; Treur, J.	A Computational Model for the Second-Order Adaptive Causal Relationships Between Anxiety, Stress and Physical Exercise	10.1007/978-3-030-79150-6_2	Yes	Yes	Yes	Yes	No	No	Remove
1230	[1230]	2021	Safa, M.; Pandian, A.; Karthick, T.; Chakrapani, K.; Geetha, G.; Saranya, G.	Hybrid Artificial Intelligence and IoT in Health care for Cardiovascular Patient in Decision-Making System		Yes	Yes	Yes	Yes	No	No	Remove
1231	[1231]	2021	Mestvirishvili, M.; Mestvirishvili, N.	Self-control and self-consciousness: Regulation or acceleration of self-discrepancy distress?	10.24425/ppb.2021.136814	Yes	Yes	Yes	Yes	No	No	Remove
1232	[1232]	2021	Su, B.	Research on PAD Blended Teaching in the field of English Education Based on Artificial Intelligence and Big data	10.1109/ICEKIM52309.2021.00123	Yes	Yes	Yes	Yes	No	No	Remove
1233	[1233]	2021	Ayobi, A.; Stawarz, K.; Katz, D.; Marshall, P.; Yamagata, T.; Santos-Rodra-Guez, R.; Flach, P.; O'Kane, A.A.	Machine Learning Explanations as Boundary Objects: How AI Researchers Explain and Non-Experts Perceive Machine Learning		Yes	Yes	Yes	Yes	No	No	Remove
1234	[1234]	2021	Ronda-Carracao, M.A.; Santos, O.C.; Fernandez-Nieto, G.; Maldonado, R.	Towards Exploring Stress Reactions in Teamwork using Multimodal Physiological Data		Yes	Yes	Yes	Yes	No	No	Remove
1235	[1235]	2021		MAIED 2021 - Proceedings of the 1st International Workshop on Multimodal Artificial Intelligence in Education, At the 22nd International Conference on Artificial Intelligence in Education, AIED 2021		Yes	Yes	Yes	Yes	No	No	Remove
1236	[1236]	2021	Navarro, R.M.; Castrillón, O.D.; Osorio, L.P.; Oliveira, T.; Novais, P.; Valencia, J.F.	Improving Classification Based on Physical Surface Tension-neural Net for the Prediction of Psychosocial-Risk Level in Public School Teachers	10.7717/PEERJ-CS.511	Yes	Yes	Yes	Yes	No	No	Remove
1237	[1237]	2021	Uddin, M.S.; Shorif, S.B.; Sarker, A.	Role-Framework of Artificial Intelligence in Combating the COVID-19 Pandemic		Yes	Yes	Yes	Yes	No	No	Remove
1238	[1238]	2021	Jaton, F.	Assessing biases, relaxing moralism: On ground-truthing practices in machine learning design and application	10.1177/20539517211013569	Yes	Yes	Yes	Yes	No	No	Remove
1239	[1239]	2021	Lee, P.S.; Koo, S.; Panter, S.	The value of physical examination in the era of telemedicine	10.4997/JRCPE.2021.122	Yes	Yes	Yes	Yes	No	No	Remove
1240	[1240]	2021	Choi, H.; Young, K.J.	Practical Approach of Security Enhancement Method based on the Protection Motivation Theory	10.1109/SNPDWinter52325.2021.00028	Yes	Yes	Yes	Yes	No	No	Remove
1241	[1241]	2021	Bhattarai, M.; Martínez-Ramón, M.	A deep Q-learning based path planning and navigation system for firefighting environments	10.5220/0010267102670277	Yes	Yes	Yes	Yes	No	No	Remove
1242	[1242]	2021	Mirmozaffari, M.; Shadkam, E.; Khalili, S.M.; Kabirifar, K.; Yazdani, R.; Gashteroodkhani, T.	A novel artificial intelligent approach: comparison of machine learning tools and algorithms based on optimization DEA Malmquist productivity index for eco-efficiency evaluation	10.1108/IJESM-02-2020-0003	Yes	Yes	Yes	Yes	No	No	Remove
1243	[1243]	2021	Althnian, A.	Design of a Rule-based Personal Finance Management System based on Financial Well-being	10.14569/IJACSA.2021.0120122	Yes	Yes	Yes	Yes	No	No	Remove
1244	[1244]	2021	Bebortta, S.; Singh, A.K.; Pati, B.; Senapati, D.	A Robust Energy Optimization and Data Reduction Scheme for IoT Based Indoor Environments Using Local Processing Framework	10.1007/s10922-020-09572-7	Yes	Yes	Yes	Yes	No	No	Remove
1245	[1245]	2021	Ahmed, M.U.; Barua, S.; Begum, S.	Artificial intelligence, machine learning and reasoning in health informatics—case studies		Yes	Yes	Yes	Yes	No	No	Remove
1246	[1246]	2020		6th International Conference on e-Learning, econf 2020		Yes	Yes	Yes	Yes	No	No	Remove
1247	[1247]	2020	Jain, M.P.; Sribash Dasmohapatra, S.; Correia, S.	Mental health state detection using open CV and sentimental analysis	10.1109/ICISS49785.2020.9315984	Yes	Yes	Yes	Yes	No	No	Remove
1248	[1248]	2020	Jesmin, S.; Kaiser, M.S.; Mahmud, M.	Towards artificial intelligence driven stress monitoring for mental wellbeing tracking during COVID-19	10.1109/WIIAT50758.2020.00130	Yes	Yes	Yes	Yes	No	No	Remove
1249	[1249]	2020	Yorita, A.; Egerton, S.; Chan, C.; Kubota, N.	Chatbot for Peer Support Realization based on Mutual Care	10.1109/SSCI47803.2020.9308277	Yes	Yes	Yes	Yes	Yes	Yes	Retain
1250	[1250]	2020	Putatunda, S.	Care2Vec: a hybrid autoencoder-based approach for the classification of self-care problems in physically disabled children	10.1007/s00521-020-04943-2	Yes	Yes	Yes	Yes	No	No	Remove
1251	[1251]	2020	Miura, C.; Saiki, S.; Nakamura, M.; Yasuda, K.	Implementing and Evaluating feedback feature of Mind Monitoring Service for Elderly People at Home	10.1145/3428757.3429124	Yes	Yes	Yes	Yes	No	No	Remove
1252	[1252]	2020	Williams, D.; Hodge, V.J.; Wu, C.-Y.	On the use of AI for Generation of Functional Music to Improve Mental Health	10.3389/frai.2020.497864	Yes	Yes	Yes	Yes	No	No	Remove
1253	[1253]	2020	Mookherjee, S.; Sarkar, I.; Ratnaparkhi, A.	Unfurl: Ease mental strain caused by cognitive overload of daily tasks through cognitive behavioural therapy	10.1145/3429290.3429299	Yes	Yes	Yes	Yes	No	No	Remove
1254	[1254]	2020	Kohda, Y.	Mastering Creating Value	10.1177/2394964320967742	Yes	Yes	Yes	Yes	No	No	Remove
1255	[1255]	2020	Hudson, J.; Denzinger, J.	Decision Support for Combining Security Mechanisms using Exploratory Evolutionary Testing	10.1109/ICTAI50040.2020.00091	Yes	Yes	Yes	Yes	No	No	Remove
1256	[1256]	2020	Fuertes-Olivera, P.A.; Tarp, S.	A window to the future: Proposal for a lexicography-assisted writing assistant	10.1515/lex-2020-0014	Yes	Yes	Yes	Yes	No	No	Remove
1257	[1257]	2020	Suman, S.	Deep neural network based prediction of burst parameters for Zircaloy-4 fuel cladding during loss-of-coolant accident	10.1016/j.net.2020.04.025	Yes	Yes	Yes	Yes	No	No	Remove
1258	[1258]	2020	Ruffin, I.; Powell, C.	The emotional self at work in higher education		Yes	Yes	Yes	Yes	No	No	Remove
1259	[1259]	2020		6th International ACM In-Cooperation HCI and UX Conference - Proceedings of CHIuXiD 2020: Fostering Digital Innovation		Yes	Yes	Yes	Yes	No	No	Remove
1260	[1260]	2020	de Nieva, J.O.; Joaquin, J.A.; Tan, C.B.; Marc te, R.K.; Ong, E.	Investigating Students Use of a Mental Health Chatbot to Alleviate Academic Stress	10.1145/3431656.3431657	Yes	Yes	Yes	Yes	No	No	Remove
1261	[1261]	2020	Kamita, T.; Matsumoto, A.; Sun, B.; Inoue, T.	Promotion of continuous use of a self-guided mental healthcare system by a chatbot	10.1145/3406865.3418343	Yes	Yes	Yes	Yes	Yes	Yes	Retain
1262	[1262]	2020	Xue, S.; Zhan, W.; Zheng, L.; Huang, M.	Analysis and design of laser cleaner for cylindrical printing nickel mesh	10.1145/3421766.3421775	Yes	Yes	Yes	Yes	No	No	Remove
1263	[1263]	2020	Haobai, W.; Jianping, L.	Influence of service life on stress level of portal slewing crane based on multi-detection data mining	10.1145/3421766.3421877	Yes	Yes	Yes	Yes	No	No	Remove
1264	[1264]	2020	Squicciarini, A.; Raitmaier, S.; Umar, P.; Blose, T.	A tipping point? heightened self-disclosure during the coronavirus pandemic	10.1109/CogMI50398.2020.00040	Yes	Yes	Yes	Yes	No	No	Remove
1265	[1265]	2020	Malgaroli, M.; Schultebraucks, K.	Artificial Intelligence and Posttraumatic Stress Disorder (PTSD): An Overview of Advances in Research and Emerging Clinical Applications	10.1027/1016-9040/a000423	Yes	Yes	Yes	Yes	No	No	Remove
1266	[1266]	2020	Tang, C.-S.	Extrem climate engineering geology: Soil engineering properties response to drought climate and measures for disaster mitigation	10.1360/TB-2020-0282	Yes	Yes	Yes	Yes	No	No	Remove
1267	[1267]	2020	Chiera, M.; Cerritelli, F.; Casini, A.; Barsotti, N.; Boschiero, D.; Cavigioli, F.; Corti, C.G.; Manzotti, A.	Heart Rate Variability in the Perinatal Period: A Critical and Conceptual Review	10.3389/fnins.2020.561186	Yes	Yes	Yes	Yes	No	No	Remove
1268	[1268]	2020	Henkel, A.P.; Bromuri, S.; Iren, D.; Urovi, V.	Half human, half machine – augmenting service employees with AI for interpersonal emotion regulation	10.1108/JOSM-05-2019-0160	Yes	Yes	Yes	Yes	No	No	Remove
1269	[1269]	2020	Shankar, P.; Bitter, C.; Liwicki, M.	Digital Crop Health Monitoring by Analyzing Social Media Streams	10.1109/AI4G50087.2020.9310985	Yes	Yes	Yes	Yes	No	No	Remove
1270	[1270]	2020	Sakri, S.; Othman, J.; Halid, N.	Hybridisation of feature selection and classification techniques in credit risk assessment modelling	10.3233/FAIA200581	Yes	Yes	Yes	Yes	No	No	Remove
1271	[1271]	2020	Lee, J.; Yamaoka, Y.; Kong, F.; Cagnon, C.; Beyly-Adriano, A.; Jang, S.; Gao, P.; Kang, B.-H.; Li-Beisson, Y.; Lee, Y.	The phosphatidylethanolamine-binding protein DTH1 mediates degradation of lipid droplets in Chlamydomonas reinhardtii	10.1073/pnas.2005600117	Yes	Yes	Yes	Yes	No	No	Remove
1272	[1272]	2020	Zhu, L.; Zhai, J.; Wang, Z.L.	Piezotronic and piezo-phototronic devices based on the third generation semiconductors	10.1360/TB-2019-0713	Yes	Yes	Yes	Yes	No	No	Remove
1273	[1273]	2020	Morley, J.; Machado, C.C.V.; Burr, C.; Cowls, J.; Joshi, I.; Taddeo, M.; Floridi, L.	The ethics of AI in health care: A mapping review	10.1016/j.socscimed.2020.113172	Yes	Yes	Yes	Yes	No	No	Remove
1274	[1274]	2020	Akinpelu, A.A.; Ali, M.E.; Owolabi, T.O.; Johan, M.R.; Saidur, R.; Olatunji, S.O.; Chowdhury, Z.	A support vector regression model for the prediction of total polyaromatic hydrocarbons in soil: an artificial intelligent system for mapping environmental pollution	10.1007/s00521-020-04845-3	Yes	Yes	Yes	Yes	No	No	Remove
1275	[1275]	2020	Wickert, L.; Bogen, M.; Richter, M.	Supporting the management of humanitarian operations concerning migration movements with remote sensing	10.5194/isprs-archives-XLIII-B3-2020-233-2020	Yes	Yes	Yes	Yes	No	No	Remove
1276	[1276]	2020	Mozafari, M.; Firouzi, F.; Farahani, B.	Towards IoT-enabled Multimodal Mental Stress Monitoring	10.1109/COINS49042.2020.9191392	Yes	Yes	Yes	Yes	Yes	Yes	Retain
1277	[1277]	2020	Sousa, C.E.B.; Marques de Sa Medeiros, C.M.S.; Pereira, R.F.; Vieira Neto, M.A.V.; Neto, A.A.	Defect Detection and Quality Level Assignment in Wet Blue Goatskin	10.1145/3406601.3406650	Yes	Yes	Yes	Yes	No	No	Remove
1278	[1278]	2020	Veuger, J.	Blockchain technology and applications II		Yes	Yes	Yes	Yes	No	No	Remove
1279	[1279]	2020	Kerwin, D.	International Migration and Work: Charting an Ethical Approach to the Future	10.1177/2331502420913228	Yes	Yes	Yes	Yes	No	No	Remove
1280	[1280]	2020	Liu, Y.; Ke, B.; Zhang, Z.	Research on Seal Failure Mechanism of Dual Clamp Structure in Low-Pressure Pipeline System	10.1109/ICAICA50127.2020.9182377	Yes	Yes	Yes	Yes	No	No	Remove
1281	[1281]	2020	Aung, A.P.P.; Wang, X.; An, B.; Li, X.	We mind your well-being: Preventing depression in uncertain social networks by sequential interventions	10.1609/icaps.v30i1.6745	Yes	Yes	Yes	Yes	No	No	Remove
1282	[1282]	2020	Hatfield, J.L.; Cryder, M.; Basso, B.	Remote Sensing: Advancing the Science and the Applications to Transform Agriculture	10.1109/MITP.2020.2986102	Yes	Yes	Yes	Yes	No	No	Remove
1283	[1283]	2020	Sudduth, K.A.; Woodward-Greene, M.J.; Penning, B.W.; Locke, M.A.; Rivers, A.R.; Veum, K.S.	AI down on the Farm	10.1109/MITP.2020.2986104	Yes	Yes	Yes	Yes	No	No	Remove
1284	[1284]	2020	You, Y.; Dai, X.	Study on Plugging and Unplugging Reliability of Micro Rectangular Electrical Connector	10.1145/3436286.3436744	Yes	Yes	Yes	Yes	No	No	Remove
1285	[1285]	2020	Lei, J.; Chen, Z.	Design of Wheel Knife Type Forage Shredder	10.1145/3436286.3436447	Yes	Yes	Yes	Yes	No	No	Remove
1286	[1286]	2020	Qin, T.	Finite Element Analysis of the Deep-drawing Stress of QT8812 Automobile Engine Oil Pan	10.1145/3436286.3436507	Yes	Yes	Yes	Yes	No	No	Remove
1287	[1287]	2020	Yongzhi, X.; Ziyao, W.; Yin, L.	Study on machining mechanism of specific superhard materials	10.1145/3436286.3436746	Yes	Yes	Yes	Yes	No	No	Remove
1288	[1288]	2020	Yan, E.; Song, J.; Liu, C.; Luan, J.; Hong, W.	Comparison of support vector machine, back propagation neural network and extreme learning machine for syndrome element differentiation	10.1007/s10462-019-09738-z	Yes	Yes	Yes	Yes	No	No	Remove
1289	[1289]	2020	Garg, A.; Shaosen, S.; Gao, L.; Peng, X.; Baredar, P.	Aging model development based on multidisciplinary parameters for lithium-ion batteries	10.1002/er.5096	Yes	Yes	Yes	Yes	No	No	Remove
1290	[1290]	2020	Wang, P.; Sheng, H.; Ji, K.; Yang, Y.; Li, K.; Yao, E.; Jia, Y.; Shi, Y.	Application and Development Trend of Non-destructive Testing Technology for High-Speed Transportation Facilities	10.16337/j.1004-9037.2020.02.001	Yes	Yes	Yes	Yes	No	No	Remove
1291	[1291]	2020	Akinsanya, B.; Isibor, P.O.; Pentho, K.M.; Mulikat, K.; Saliu, J.K.	Parasite prevalence and bioaccumulation of polycyclic aromatic hydrocarbons as stressors in the silver catfish, chrysichthys nigrodigitatus (Siluriformes: Claroteidae)	10.1016/j.sciaf.2019.e00225	Yes	Yes	Yes	Yes	No	No	Remove
1292	[1292]	2020	Graham, G.; Csicsery, N.; Stasiowski, E.; Thouvenin, G.; Mather, W.H.; Ferry, M.; Cookson, S.; Hasty, J.	Genome-scale transcriptional dynamics and environmental biosensing	10.1073/pnas.1913003117	Yes	Yes	Yes	Yes	No	No	Remove
1293	[1293]	2020	Vujica-Herzog, N.; Harih, G.	Decision support system for designing and assigning ergonomic workplaces to workers with disabilities	10.1080/00140139.2019.1686658	Yes	Yes	Yes	Yes	No	No	Remove
1294	[1294]	2020	Bolzenius, J.	Mild Traumatic Brain Injury and Posttraumatic Stress Disorder		Yes	Yes	Yes	Yes	No	No	Remove
1295	[1295]	2020	Kalesna, K.	Is Ordoliberalism Dead? (Inaugural lecture)		Yes	Yes	Yes	Yes	No	No	Remove
1296	[1296]	2020	Litaker, K.; Mayhorn, C.B.	Influences of stress on interactions with decision support	10.1177/1071181320641454	Yes	Yes	Yes	Yes	No	No	Remove
1297	[1297]	2020	Singhal, P.; Rastogi, R.	Intelligent Establishment of Correlation of TTH and Diabetes Mellitus on Subject’s Physical Characteristics: MMBD* and ML Perspective in Healthcare		Yes	Yes	Yes	Yes	No	No	Remove
1298	[1298]	2020	Brooks, R.	The civil-military implications of emerging technology		Yes	Yes	Yes	Yes	No	No	Remove
1299	[1299]	2020	Smirnov, A.; Shilov, N.; Ponomarev, A.; Streichert, T.; Gramling, S.; Streich, T.	Validating results of 3D finite element simulation for mechanical stress evaluation using machine learning techniques		Yes	Yes	Yes	Yes	No	No	Remove
1300	[1300]	2020	Matthews, G.; Panganiban, A.R.; Lin, J.; Long, M.; Schwing, M.	Super-machines or sub-humans: Mental models and trust in intelligent autonomous systems		Yes	Yes	Yes	Yes	No	No	Remove
1301	[1301]	2020	Arvidsson, I.; Overgaard, N.C.; Aström, K.; Heyden, A.; Ochoa-Figueroa, M.O.; Rose, J.F.; Davidsson, A.	Prediction of obstructive coronary artery disease from myocardial perfusion scintigraphy using deep neural networks	10.1109/ICPR48806.2021.9412674	Yes	Yes	Yes	Yes	No	No	Remove
1302	[1302]	2020	Kolenik, T.; Gjoreski, M.; Gams, M.	PerMEASS - Personal mental health virtual assistant with novel ambient intelligence integration		Yes	Yes	Yes	Yes	Yes	Yes	Retain
1303	[1303]	2020	Gehman, S.; Gururangan, S.; Sap, M.; Choi, Y.; Smith, N.A.	REALTOXICITYPROMPTS: Evaluating neural toxic degeneration in language models		Yes	Yes	Yes	Yes	No	No	Remove
1304	[1304]	2020	Kou, Z.; Jin, L.; Cui, X.; Cao, H.; Dong, C.; Li, B.	Optimization and analysis of capacitive ring vibrating gyroscope with high-overload	10.1109/ITAIC49862.2020.9338907	Yes	Yes	Yes	Yes	No	No	Remove
1305	[1305]	2020	Zhu, Z.; Liu, T.; Zhou, Y.; Dong, B.; Dong, M.	Interleaved paralleled two-switch buck-boost converter for photovoltaic application	10.1109/ITAIC49862.2020.9339090	Yes	Yes	Yes	Yes	No	No	Remove
1306	[1306]	2020	He, J.; Zhang, Y.; Yang, L.; Tang, B.; Zhang, G.; An, J.; Man, W.	A rigid-foldability algorithm based on the crease pattern of ladybug's hind wings	10.1109/ITAIC49862.2020.9338890	Yes	Yes	Yes	Yes	No	No	Remove
1307	[1307]	2020	Li, L.; Zhu, Z.; Ya, Q.; Junkang, S.	Current stress optimization of dual active bridge converter based on dual phase shift control	10.1109/ITAIC49862.2020.9339047	Yes	Yes	Yes	Yes	No	No	Remove
1308	[1308]	2020	Wang, X.; Gao, Z.; Zhao, X.	Bidirectional half-bridge three-level DC-DC converter	10.1109/ITAIC49862.2020.9338916	Yes	Yes	Yes	Yes	No	No	Remove
1309	[1309]	2020	Borozdin, S.; Dmitrievskiy, A.; Eremin, N.; Arkhipov, A.; Sboev, A.; Chashchina-Semenova, O.; Fitzner, L.; Safarova, E.	Drilling problems forecast system based on neural network		Yes	Yes	Yes	Yes	No	No	Remove
1310	[1310]	2020	Omer, M.; Fragachàn, F.E.	An integrated approach to optimize drilling, completion and hydraulic fracturing performance in unconventional wells	10.2118/201345-ms	Yes	Yes	Yes	Yes	No	No	Remove
1311	[1311]	2020	Gasparini, F.; Giltri, M.; Bandini, S.	Experimental approach to study pedestrian dynamics towards affective agents modeling		Yes	Yes	Yes	Yes	No	No	Remove
1312	[1312]	2020	Schneider, G.	Health data pools under european policy and data protection law: Research as a new efficiency defence?		Yes	Yes	Yes	Yes	No	No	Remove
1313	[1313]	2020	Pirouz, B.; Nejad, H.J.; Violini, G.; Pirouz, B.	The role of artificial intelligence, MLR and statistical analysis in investigations about the correlation of swab tests and stress on health care systems by COVID-19	10.3390/info11090454	Yes	Yes	Yes	Yes	No	No	Remove
1314	[1314]	2020	Güner, O.	Institutional dimension of the digital transformation and its future in the european union		Yes	Yes	Yes	Yes	No	No	Remove
1315	[1315]	2020	Bagetta, G.; Nucci, C.	Preface	10.1016/S0079-6123(20)30211-9	Yes	Yes	Yes	Yes	No	No	Remove
1316	[1316]	2020	Bromuri, S.; Henkel, A.P.; Iren, D.; Urovi, V.	Using AI to predict service agent stress from emotion patterns in service interactions	10.1108/JOSM-06-2019-0163	Yes	Yes	Yes	Yes	No	No	Remove
1317	[1317]	2020	Mizuno, R.; Goto, M.; Mineno, H.	Prediction method of plant irrigation timing considering data imbalance		Yes	Yes	Yes	Yes	No	No	Remove
1318	[1318]	2020	Bagetta, G.; Nucci, C.	Preface	10.1016/S0079-6123(20)30180-1	Yes	No	No	No	No	No	Remove
1319	[1319]	2020	Bohan, E.	Threshold 9: Big History as a Roadmap for the Future		Yes	Yes	Yes	Yes	No	No	Remove
1320	[1320]	2020	Pinazo-Durán, M.D.; Muñoz-Negrete, F.J.; Sanz-González, S.M.; Benítez-Del-Castillo, J.; Giménez-Gómez, R.; Valero-Vello, M.; Zanón-Moreno, V.; Garcia-Medina, J.J.	The role of neuroinflammation in the pathogenesis of glaucoma neurodegeneration		Yes	Yes	Yes	Yes	No	No	Remove
1321	[1321]	2020	Poulsen, A.; Fosch-Villaronga, E.; Burmeister, O.K.	Cybersecurity, value sensing robots for LGBTIQ+ elderly, and the need for revised codes of conduct	10.3127/AJIS.V24I0.2789	Yes	Yes	Yes	Yes	No	No	Remove
1322	[1322]	2020	Thiagarajan, A.S.; Adikesavan, J.; Balachandran, S.; Brindha, B.G.	Diabetic retinopathy detection using deep learning techniques	10.3844/JCSSP.2020.305.313	Yes	Yes	Yes	Yes	No	No	Remove
1323	[1323]	2020		AffCon 2020 - Proceedings of the 3rd Workshop on Affective Content Analysis, co-located with 34th AAAI Conference on Artificial Intelligence, AAAI 2020		Yes	Yes	Yes	Yes	No	No	Remove
1324	[1324]	2020	Pikhart, M.; Klimova, B.; Berger, A.	Computational Linguistics and Mobile Devices for ESL: The Utilization of Linguistics in Intelligent Learning	10.1007/978-981-15-5584-8_17	Yes	Yes	Yes	Yes	No	No	Remove
1325	[1325]	2020	Ullah, N.; Treur, J.	Know Yourself: An Adaptive Causal Network Model for Therapeutic Intervention for Regaining Cognitive Control	10.1007/978-3-030-49186-4_28	Yes	Yes	Yes	Yes	No	No	Remove
1326	[1326]	2020		8th EAI International Conference on Mobile Communication and Healthcare, MobiHealth 2019		Yes	Yes	Yes	Yes	No	No	Remove
1327	[1327]	2020	Capizzi, G.; Napoli, C.; Russo, S.; Woźniak, M.	Lessening stress and anxiety-related behaviors by means of AI-driven drones for aromatherapy		Yes	Yes	Yes	Yes	No	No	Remove
1328	[1328]	2020	Das, A.K.; Kumar, P.; Halder, S.; Banerjee, A.; Tibarewala, D.N.	A Laboratory Based Experimental Evaluation of Ocular Parameters as Fatigue and Drowsiness Measures	10.1016/j.procs.2020.03.244	Yes	Yes	Yes	Yes	No	No	Remove
1329	[1329]	2020		AIRO 2019 - Proceedings of the 6th Italian Workshop on Artificial Intelligence and Robotics, co-located with the 18th International Conference of the Italian Association for Artificial Intelligence, AIxIA 2019		Yes	Yes	Yes	Yes	No	No	Remove
1330	[1330]	2020	Denysiuk, R.; Lilliu, F.; Reforgiato Recupero, D.R.; Vinyals, M.	Peer-to-peer energy trading for smart energy communities		Yes	Yes	Yes	Yes	No	No	Remove
1331	[1331]	2020	Kagan, E.; Rybalov, A.; Yager, R.	Subjective markov process with fuzzy aggregations		Yes	Yes	Yes	Yes	No	No	Remove
1332	[1332]	2020	Bandini, S.; Gasparini, F.	Towards affective walkability for healthy ageing in the future of the cities?		Yes	Yes	Yes	Yes	No	No	Remove
1333	[1333]	2020	Lekakis, E.; Perperidou, D.; Kotsopoulos, S.; Simeonidou, P.	Producing Mid-Season Nitrogen Application Maps for Arable Crops, by Combining Sentinel-2 Satellite Images and Agrometeorological Data in a Decision Support System for Farmers. The Case of NITREOS	10.1007/978-3-030-39815-6_10	Yes	Yes	Yes	Yes	No	No	Remove
1334	[1334]	2020	Arora, S.J.; Singh, R.	Database creation and dialect-wise comparative analysis of prosodic features for punjabi language	10.1515/jisys-2019-2511	Yes	Yes	Yes	Yes	No	No	Remove
1335	[1335]	2020	Walhovd, K.B.; Fjell, A.M.; Nyberg, L.	Cognitive Training: Component Processes and Criteria for Change		Yes	Yes	Yes	Yes	No	No	Remove
1336	[1336]	2019	Levin, M.	The Computational Boundary of a “Self”: Developmental Bioelectricity Drives Multicellularity and Scale-Free Cognition	10.3389/fpsyg.2019.02688	Yes	Yes	Yes	Yes	No	No	Remove
1337	[1337]	2019	Miura, C.; Maeda, H.; Saiki, S.; Nakamura, M.; Yasuda, K.	Prototyping and preliminary evaluation of mind monitoring service for elderly people at home	10.1145/3366030.3366127	Yes	Yes	Yes	Yes	No	No	Remove
1338	[1338]	2019	Nam, J.	Impact of stressors on broiler chicken and development of it monitoring system for a better production	10.1109/CSCI49370.2019.00289	Yes	Yes	Yes	Yes	No	No	Remove
1339	[1339]	2019	Shirke, B.; Wong, J.; George, K.	Acute mental stress measurement using brain-IoT system	10.1109/CogMI48466.2019.00019	Yes	Yes	Yes	Yes	No	No	Remove
1340	[1340]	2019	Wolff, A.; Gómez-Pilar, J.; Nakao, T.; Northoff, G.	Interindividual neural differences in moral decision-making are mediated by alpha power and delta/theta phase coherence	10.1038/s41598-019-40743-y	Yes	Yes	Yes	Yes	No	No	Remove
1341	[1341]	2019	Devillers, L.	The human-machine dialogue. Artificial intelligence/human intelligence: Manipulation and evaluation	10.3917/futur.433.0051	Yes	Yes	Yes	Yes	No	No	Remove
1342	[1342]	2019	Beaudry, J.; Consigli, A.; Clark, C.; Robinson, K.J.	Getting ready for adult healthcare: Designing a chatbot to coach adolescents with special health needs through the transitions of care	10.1016/j.pedn.2019.09.004	Yes	Yes	Yes	Yes	No	No	Remove
1343	[1343]	2019	Huang, Y.; Yu, Y.; Kanai, T.	Predicting brittle fracture surface shape from a versatile database	10.1002/cav.1865	Yes	Yes	Yes	Yes	No	No	Remove
1344	[1344]	2019	Moayedi, H.; Hayati, S.	Artificial intelligence design charts for predicting friction capacity of driven pile in clay	10.1007/s00521-018-3555-5	Yes	Yes	Yes	Yes	No	No	Remove
1345	[1345]	2019	Luo, D.; Deng, X.-L.; Luo, Y.-W.; Wang, G.-X.	Design and implementation of virtual examination system based on unity 3D	10.1145/3358331.3358404	Yes	Yes	Yes	Yes	No	No	Remove
1346	[1346]	2019	Shanthi, M.; Marimuthu, R.; Shivapriya, S.N.; Navaneethakrishnan, R.	Diagnosis of Diabetes using an Extreme Learning Machine Algorithm based Model	10.1109/ICAwST.2019.8923142	Yes	Yes	Yes	Yes	No	No	Remove
1347	[1347]	2019		Proceedings - 2019 18th RoEduNet Conference: Networking in Education and Research, RoEduNet 2019		Yes	Yes	Yes	Yes	No	No	Remove
1348	[1348]	2019	Lu, S.; Li, Q.; Bai, L.; Wang, R.	Performance predictions of ground source heat pump system based on random forest and back propagation neural network models	10.1016/j.enconman.2019.111864	Yes	Yes	Yes	Yes	No	No	Remove
1349	[1349]	2019	Borgogno, O.; Colangelo, G.	Data sharing and interoperability: Fostering innovation and competition through APIs	10.1016/j.clsr.2019.03.008	Yes	Yes	Yes	Yes	No	No	Remove
1350	[1350]	2019	Wusk, G.C.; Abercromby, A.F.; Gabler, H.C.	Psychophysiological monitoring of aerospace crew state	10.1145/3341162.3349309	Yes	Yes	Yes	Yes	No	No	Remove
1351	[1351]	2019	How, M.-L.	Future-ready strategic oversight of multiple artificial superintelligence-enabled adaptive learning systems via human-centric explainable ai-empowered predictive optimizations of educational outcomes	10.3390/bdcc3030046	Yes	Yes	Yes	Yes	No	No	Remove
1352	[1352]	2019	DiPaola, S.; Yalcin, O.N.	A multi-layer artificial intelligence and sensing based affective conversational embodied agent	10.1109/ACIIW.2019.8925291	Yes	Yes	Yes	Yes	No	No	Remove
1353	[1353]	2019	Kaptein, F.; Broekens, J.; Hindriks, K.; Neerincx, M.	Evaluating Cognitive and Affective Intelligent Agent Explanations in a Long-Term Health-Support Application for Children with Type 1 Diabetes	10.1109/ACII.2019.8925526	Yes	Yes	Yes	Yes	No	No	Remove
1354	[1354]	2019	Govindan, R.; Al-Ansari, T.	Computational decision framework for enhancing resilience of the energy, water and food nexus in risky environments	10.1016/j.rser.2019.06.015	Yes	Yes	Yes	Yes	No	No	Remove
1355	[1355]	2019	Ray, K.; Thomas, T.A.	Online outsourcing and the future of work	10.1108/JGR-10-2018-0039	Yes	Yes	Yes	Yes	No	No	Remove
1356	[1356]	2019	Yin, Y.	COMPREHENSIVE COMPARISON between the QING IMPERIAL GARDEN and the ENGLISH LANDSCAPE GARDEN in the 18TH CENTURY: A CULTURAL HERITAGE STUDIES APPROACH	10.5194/isprs-archives-XLII-2-W15-1235-2019	Yes	Yes	Yes	Yes	No	No	Remove
1357	[1357]	2019	Vuppalapati, C.; Kedari, S.; Ilapakurti, A.; Kedari, S.; Shankar, J.	Emotional health: A data driven approach to understand our emotions and improve our health	10.1109/CSE/EUC.2019.00071	Yes	Yes	Yes	Yes	No	No	Remove
1358	[1358]	2019	Simon, J.P.	Artificial intelligence: scope, players, markets and geography	10.1108/DPRG-08-2018-0039	Yes	Yes	Yes	Yes	No	No	Remove
1359	[1359]	2019	Bardeen, J.R.; Benfer, N.	Methodological considerations for assessing trauma history via self-report	10.1037/tra0000398	Yes	Yes	Yes	Yes	No	No	Remove
1360	[1360]	2019	van Weyenbergh, G.	Distributed participatory governance	10.1145/3325112.3328217	Yes	Yes	Yes	Yes	No	No	Remove
1361	[1361]	2019	Zhong, L.; Wang, S.; Zhong, Z.; Ashley, K.D.; Zhao, Z.; Grabmair, M.	Automatic summarization of legal decisions using iterative masking of predictive sentences	10.1145/3322640.3326728	Yes	Yes	Yes	Yes	No	No	Remove
1362	[1362]	2019	Kocsis, O.; Moustakas, K.; Fakotakis, N.; Hermens, H.J.; Cabrita, M.; Ziemke, T.; Kovordányi, R.	Conceptual architecture of a multi-dimensional modeling framework for older office workers	10.1145/3316782.3322768	Yes	Yes	Yes	Yes	No	No	Remove
1363	[1363]	2019	Frith, J.; Wilken, R.	Social shaping of mobile geomedia services: An analysis of Yelp and Foursquare	10.1177/2057047319850200	Yes	Yes	Yes	Yes	No	No	Remove
1364	[1364]	2019	O'Halloran, S.; Nowaczyk, N.	An Artificial Intelligence Approach to Regulating Systemic Risk	10.3389/frai.2019.00007	Yes	Yes	Yes	Yes	No	No	Remove
1365	[1365]	2019	Hertel, G.; Meeßen, S.M.; Riehle, D.M.; Thielsch, M.T.; Nohe, C.; Becker, J.	Directed forgetting in organisations: the positive effects of decision support systems on mental resources and well-being	10.1080/00140139.2019.1574361	Yes	Yes	Yes	Yes	No	No	Remove
1366	[1366]	2019	Ding, X.; Jiang, Y.; Qin, X.; Chen, Y.; Zhang, W.; Qi, L.	Reading face, reading health: Exploring face reading technologies for everyday health	10.1145/3290605.3300435	Yes	Yes	Yes	Yes	No	No	Remove
1367	[1367]	2019	Tseng, V.W.-S.; Lee, M.L.; Denoue, L.; Avrahami, D.	Overcoming Distractions during Transitions from Break to Work using a Conversational Website-Blocking System	10.1145/3290605.3300697	Yes	Yes	Yes	Yes	No	No	Remove
1368	[1368]	2019	Gu, Y.; Fu, Y.; Lu, H.; Cui, Y.	Study on key technologies of high power fiber bragg grating laser	10.1109/ITAIC.2019.8785726	Yes	Yes	Yes	Yes	No	No	Remove
1369	[1369]	2019	Shi, F.; Chen, G.; Wang, Y.; Yang, N.; Chen, Y.; Dey, N.; Sherratt, R.S.	Texture features based microscopic image classification of liver cellular granuloma using artificial neural networks	10.1109/ITAIC.2019.8785563	Yes	Yes	Yes	Yes	No	No	Remove
1370	[1370]	2019	Yang, X.; Zhang, F.; Jiang, T.; Yang, D.	Environmental monitoring of chicken house based on edge computing in internet of things	10.1109/ITAIC.2019.8785634	Yes	Yes	Yes	Yes	No	No	Remove
1371	[1371]	2019	Wang, L.; Yun, Z.; Peng, G.; Xiang, C.	Magnetic field analysis of magnetic fluid suspension axial blood pump and its effect on red blood cells	10.1109/ITAIC.2019.8785769	Yes	Yes	Yes	Yes	No	No	Remove
1372	[1372]	2019	Manrique-Castano, D.; van Casteren, A.; Bouazza-Arostegui, B.; MacDonald, D.I.; Pfeiffer, P.; Bouazza, B.A.; Evangelista, R.; van Castersen, A.; Bres, E.E.; Contreras, S.	ENCODS: A novel initiative to inspire young neuroscientists	10.1111/ejn.14428	Yes	Yes	Yes	Yes	No	No	Remove
1373	[1373]	2019	Kusche, C.; Reclik, T.; Freund, M.; Al-Samman, T.; Kerzel, U.; Korte-Kerzel, S.	Large-area, high-resolution characterisation and classification of damage mechanisms in dual-phase steel using deep learning	10.1371/journal.pone.0216493	Yes	Yes	Yes	Yes	No	No	Remove
1374	[1374]	2019	Bashir, N.; Jan, R.; Jan, T.R.; Joorel, J.P.S.; Bashir, R.	Estimation of stress strength reliability in multicomponent for exponentiated inverse power lindley distribution	10.1109/AICAI.2019.8701289	Yes	Yes	Yes	Yes	No	No	Remove
1375	[1375]	2019	Mehreen, R.; Riaz, S.; Kaur, M.J.; Mushtaq, A.	Predictive Framework to Measure Mental Distress Caused by Economic Crises	10.1109/AICAI.2019.8701417	Yes	Yes	Yes	Yes	No	No	Remove
1376	[1376]	2019	Pradeep, S.; Sharma, Y.K.	A Pragmatic Evaluation of Stress and Performance Testing Technologies for Web Based Applications	10.1109/AICAI.2019.8701327	Yes	Yes	Yes	Yes	No	No	Remove
1377	[1377]	2019	Zabłocka-Słowińska, K.; Płaczkowska, S.; Skórska, K.; Prescha, A.; Pawelczyk, K.; Porȩbska, I.; Kosacka, M.; Grajeta, H.	Oxidative stress in lung cancer patients is associated with altered serum markers of lipid metabolism	10.1371/journal.pone.0215246	Yes	Yes	Yes	Yes	No	No	Remove
1378	[1378]	2019	Li, J.; Salim, R.D.; Aldlemy, M.S.; Abdullah, J.M.; Yaseen, Z.M.	Fiberglass-Reinforced Polyester Composites Fatigue Prediction Using Novel Data-Intelligence Model	10.1007/s13369-018-3508-4	Yes	Yes	Yes	Yes	No	No	Remove
1379	[1379]	2019	Barone, E.; Tramutola, A.; Triani, F.; Calcagnini, S.; Di Domenico, F.; Ripoli, C.; Gaetani, S.; Grassi, C.; Butterfield, D.A.; Cassano, T.	Biliverdin Reductase-A Mediates the Beneficial Effects of Intranasal Insulin in Alzheimer Disease	10.1007/s12035-018-1231-5	Yes	Yes	Yes	Yes	No	No	Remove
1380	[1380]	2019	Lu, H.; Wang, D.; Wang, L.	Reliability Evaluation Method under Time-varying Environment	10.1109/ICAICA.2019.8873453	Yes	Yes	Yes	Yes	No	No	Remove
1381	[1381]	2019	Eddine, M.; Belaissaoui, M.; El Alami, A.; Salah-Eddine, K.	Technostress management through data mining		Yes	Yes	Yes	Yes	No	No	Remove
1382	[1382]	2019	Suarez, O.J.; Vega, C.J.; Sánchez, E.N.; González-Santiago, A.E.; García, A.	Pinning control applied to gene regulatory networks	10.1109/LA-CCI.2018.8625206	Yes	Yes	Yes	Yes	No	No	Remove
1383	[1383]	2019	Abdulrahman, A.; Richards, D.	Modelling working alliance using user-aware explainable embodied conversational agents for behavior change: Framework and empirical evaluation		Yes	Yes	Yes	Yes	No	No	Remove
1384	[1384]	2019	Goldstein, R.; Vainauskas, A.; Ackerman, M.; Keller, R.M.	MindMusic: Brain-controlled musical improvisation		Yes	Yes	Yes	Yes	No	No	Remove
1385	[1385]	2019	Baaj, I.; Poli, J.-P.; Ouerdane, W.	Some insights towards a unified semantic representation of explanation for explainable artificial intelligence (XAI)		Yes	Yes	Yes	Yes	No	No	Remove
1386	[1386]	2019	Hennemann, M.	Artificial intelligence and competition law		Yes	Yes	Yes	Yes	No	No	Remove
1387	[1387]	2019	Whitehill, J.; Ramakrishnan, A.	Automatic classifiers as scientific instruments: One step further away from ground-truth		Yes	Yes	Yes	Yes	No	No	Remove
1388	[1388]	2019	Palmirani, M.; Martoni, M.	Big data, data governance, and new vulnerabilities		Yes	Yes	Yes	Yes	No	No	Remove
1389	[1389]	2019	Ishchenko, Y.P.; Kruchinina, N.V.	High-tech linked crimes	10.17150/2500-4255.2019.13(5).740-746	Yes	Yes	Yes	Yes	No	No	Remove
1390	[1390]	2019	Ley, M.; Egger, M.; Hanke, S.	Evaluating methods for emotion recognition based on facial and vocal features		Yes	Yes	Yes	Yes	No	No	Remove
1391	[1391]	2019	Sunardi, A.	MVC architecture: A comparative study between laravel framework and slim framework in freelancer project monitoring system web based	10.1016/j.procs.2019.08.150	Yes	Yes	Yes	Yes	No	No	Remove
1392	[1392]	2019	Matthies, C.; Hesse, G.	Towards using data to inform decisions in agile software development: Views of available data	10.5220/0007967905520559	Yes	Yes	Yes	Yes	No	No	Remove
1393	[1393]	2019		5th IFIP International Workshop on Artificial Intelligence for Knowledge Management, AI4KM 2017 Held at International Joint Conference on Artificial Intelligence IJCAI 2017		Yes	Yes	Yes	Yes	No	No	Remove
1394	[1394]	2019	Teffali, S.; Matta, N.; Armynot du Châtelet, E.	Representing stress impact in crisis management	10.1007/978-3-030-29904-0_8	Yes	Yes	Yes	Yes	No	No	Remove
1395	[1395]	2019	Mills, J.	Digital health technology in palliative care: Friend or foe?	10.1080/09699260.2019.1650420	Yes	Yes	Yes	Yes	No	No	Remove
1396	[1396]	2019	Calvert, C.; Kemp, C.; Khoshgoftaar, T.M.; Najafabadi, M.M.	Detecting slow http post dos attacks using netflow features		Yes	Yes	Yes	Yes	No	No	Remove
1397	[1397]	2019	Magyar, G.; Balsa, J.; Cláudio, A.P.; Carmo, M.B.; Neves, P.; Alves, P.; Félix, I.B.; Pimenta, N.; Guerreiro, M.P.	Anthropomorphic virtual assistant to support self-care of type 2 diabetes in older people: A perspective on the role of artificial intelligence	10.5220/0007572403230331	Yes	Yes	Yes	Yes	No	No	Remove
1398	[1398]	2019	Esfandyarpour, R.; Kashi, A.; Nemat-Gorgani, M.; Wilhelmy, J.; Davis, R.W.	A nanoelectronics-blood-based diagnostic biomarker for myalgic encephalomyelitis/chronic fatigue syndrome (ME/CFS)	10.1073/pnas.1901274116	Yes	Yes	Yes	Yes	No	No	Remove
1399	[1399]	2019	Das, S.; Pal, N.R.	An Unsupervised Fuzzy Rule-Based Method for Structure Preserving Dimensionality Reduction with Prediction Ability	10.1007/978-3-030-19823-7_35	Yes	Yes	Yes	Yes	No	No	Remove
1400	[1400]	2019	Mohammadi-Ziabari, S.S.	An Adaptive Temporal-Causal Network Model for Stress Extinction Using Fluoxetine	10.1007/978-3-030-19823-7_8	Yes	Yes	Yes	Yes	No	No	Remove
1401	[1401]	2019	Heuver, R.; Triepels, R.	Liquidity stress detection in the European banking sector	10.5220/0007395602660274	Yes	Yes	Yes	Yes	No	No	Remove
1402	[1402]	2019	Verde, J.M.P.; Tejedor, S.	Participatory storytelling online: The challenge of the dialog between form and content to obtain vibrant settings	10.5294/pacla.2019.22.1.3	Yes	Yes	Yes	Yes	No	No	Remove
1403	[1403]	2019	Kamita, T.; Ito, T.; Matsumoto, A.; Munakata, T.; Inoue, T.	A Chatbot System for Mental Healthcare Based on SAT Counseling Method	10.1155/2019/9517321	Yes	Yes	Yes	Yes	No	No	Remove
1404	[1404]	2019	Bellier, J.-P.	The exploration of the human brain. A hundred billion networked neurones: How they oevelop, how they work		Yes	Yes	Yes	Yes	No	No	Remove
1405	[1405]	2018	Liu, Y.; Cong, J.; Shen, Z.	Mechanism study on the sugarcane seed peeling method	10.1145/3305275.3305286	Yes	Yes	Yes	Yes	No	No	Remove
1406	[1406]	2018	Sun, S.; Li, L.; Gang, W.	Study on the wind induced response in along wind of the high-rise building	10.1145/3305275.3305279	Yes	Yes	Yes	Yes	No	No	Remove
1407	[1407]	2018	Chen, Q.; Chen, J.; Zhao, Y.; Wang, C.; Chen, X.	Lightweight 3D printing traction machine shell nesting cellular topology optimization technology	10.1145/3305275.3305343	Yes	Yes	Yes	Yes	No	No	Remove
1408	[1408]	2018	Luo, J.; Qin, J.; Qin, G.	Research on mechanical characteristics and optimization of important parts of hydraulic press based on finite element in slow loading condition	10.1145/3305275.3305310	Yes	Yes	Yes	Yes	No	No	Remove
1409	[1409]	2018	Huidong, Z.; Jianhua, Q.; Minghuang, C.	Simulation analysis of automobile crane safety	10.1145/3305275.3305339	Yes	Yes	Yes	Yes	No	No	Remove
1410	[1410]	2018	Bektaş, B.; Emre, I.E.; Kartal, E.; Gülseçen, S.	Classification of Mammography Images by Machine Learning Techniques	10.1109/UBMK.2018.8566380	Yes	Yes	Yes	Yes	No	No	Remove
1411	[1411]	2018	Lu, Z.; Lv, W.; Xie, Z.; Zhu, T.	Highway traffic volume prediction via stacking KNN, SVR, MLP, RNN	10.1109/SmartWorld.2018.00244	Yes	Yes	Yes	Yes	No	No	Remove
1412	[1412]	2018	Gerdes, A.	An inclusive ethical design perspective for a flourishing future with artificial intelligent systems	10.1017/err.2018.62	Yes	Yes	Yes	Yes	No	No	Remove
1413	[1413]	2018	Liu, Z.-T.; Xu, J.-P.; Wu, M.; Cao, W.-H.; Chen, L.-F.; Ding, X.-W.; Hao, M.; Xie, Q.	Review of Emotional Feature Extraction and Dimension Reduction Method for Speech Emotion Recognition	10.11897/SP.J.1016.2018.02833	Yes	Yes	Yes	Yes	No	No	Remove
1414	[1414]	2018	Potočnjak, S.	The first edition of Fran Krsto Frankopan’s elegy from 1656 (Querimoniae piae, Macerata, 1656)	10.31820/f.30.2.1	Yes	Yes	Yes	Yes	No	No	Remove
1415	[1415]	2018	García-Ceja, E.; Riegler, M.; Nordgreen, T.; Jakobsen, P.; Øedegaard, K.J.; Torresen, J.	Mental health monitoring with multimodal sensing and machine learning: A survey	10.1016/j.pmcj.2018.09.003	Yes	Yes	Yes	Yes	No	No	Remove
1416	[1416]	2018	Ruscica, M.; Botta, M.; Ferri, N.; Giorgio, E.; Macchi, C.; Franceschini, G.; Magni, P.; Calabresi, L.; Gomaraschi, M.	High Density Lipoproteins Inhibit Oxidative Stress-Induced Prostate Cancer Cell Proliferation	10.1038/s41598-018-19568-8	Yes	Yes	Yes	Yes	No	No	Remove
1417	[1417]	2018	Visuri, A.; Poguntke, R.; Kuosmanen, E.	Proposing design recommendations for an intelligent recommender system logging stress	10.1145/3282894.3289733	Yes	Yes	Yes	Yes	No	No	Remove
1418	[1418]	2018	Zhang, N.; Pu, Y.-F.; Yang, S.; Gao, J.; Wang, Z.; Zhou, J.-L.	A Chinese legal intelligent auxiliary discretionary adviser based on GA-BP NNs	10.1108/EL-03-2017-0056	Yes	Yes	Yes	Yes	No	No	Remove
1419	[1419]	2018	Vuppalapati, C.; Khan, M.S.; Raghu, N.; Veluru, P.; Khursheed, S.	A System to Detect Mental Stress Using Machine Learning and Mobile Development	10.1109/ICMLC.2018.8527004	Yes	Yes	Yes	Yes	Yes	Yes	Retain
1420	[1420]	2018	Agnes Shifani, S.A.; Nanammal, V.; Bhavani, R.; Nishidha, A.A.	A Review on Strain Measurement in Bone Mechanics Using Various Techniques	10.1109/ICCIC.2017.8524236	Yes	Yes	Yes	Yes	No	No	Remove
1421	[1421]	2018	Aswathi Varsha, K.T.K.; Lalitha, S.	Stress Recognition Using Sparse Representation of Speech Signal for Deception Detection Applications in Indian Context	10.1109/ICCIC.2017.8524204	Yes	Yes	Yes	Yes	No	No	Remove
1422	[1422]	2018	Hardjasudjana, A.W.; Ganeson, G.; Parasuraman, S.; Elamvazhuthi, I.; Singh, D.K.; Deisy, C.; Padmavathy, S.	Image Analysis of Spine and Related Mechanical Investigations	10.1109/ICCIC.2017.8524572	Yes	Yes	Yes	Yes	No	No	Remove
1423	[1423]	2018	Magdalene Delighta Angeline, D.; Ramasubramanian, P.; Samuel Peter James, L.P.	Predicting Academic Performance in Teaching Learning Scheme Using Data Mining Practice	10.1109/ICCIC.2017.8524585	Yes	Yes	Yes	Yes	No	No	Remove
1424	[1424]	2018	Shukla, S.K.; Koley, E.; Ghosh, S.	Protection Scheme for Shunt Faults in Six-Phase Transmission System Based on Wavelet Transform and Support Vector Machine	10.1109/ICCIC.2017.8524340	Yes	Yes	Yes	Yes	No	No	Remove
1425	[1425]	2018	Deng, C.; Dang, F.; Gao, J.; Zhao, H.; Qi, S.; Gao, M.	Acute benzo[a]pyrene treatment causes different antioxidant response and DNA damage in liver, lung, brain, stomach and kidney	10.1016/j.heliyon.2018.e00898	Yes	Yes	Yes	Yes	No	No	Remove
1426	[1426]	2018	Wang, Y.-H.; Gao, J.; Sun, M.-F.; Chen, J.-P.; Zhang, X.; Chen, Y.; Chen, D.-H.	Impacts of soil salinity on Bt protein concentration in square of transgenic Bt cotton	10.1371/journal.pone.0207013	Yes	Yes	Yes	Yes	No	No	Remove
1427	[1427]	2018	Mahmoud Elkatatny, S.; Tariq, Z.; Mahmoud, M.; Mohamed, I.; Abdulraheem, A.	Development of New Mathematical Model for Compressional and Shear Sonic Times from Wireline Log Data Using Artificial Intelligence Neural Networks (White Box)	10.1007/s13369-018-3094-5	Yes	Yes	Yes	Yes	No	No	Remove
1428	[1428]	2018	Sannon, S.; Stoll, B.; DiFranzo, D.; Jung, M.; Bazarova, N.N.	How personification and interactivity influence stress-related disclosures to conversational agents	10.1145/3272973.3274076	Yes	Yes	Yes	Yes	No	No	Remove
1429	[1429]	2018	Yadav, N.; Keshtkar, F.; Schweikert, C.; Crocetti, G.	Cradle: An IOMT psychophysiological analytics platform	10.1145/3279963.3279970	Yes	Yes	Yes	Yes	No	No	Remove
1430	[1430]	2018	Gujral, A.; Kim, Y.; Chaspari, T.; Barrett, S.; Timmons, A.C.; Margolin, G.	Population-specific detection of couples' interpersonal conflict using multi-task learning	10.1145/3242969.3243007	Yes	Yes	Yes	Yes	No	No	Remove
1431	[1431]	2018	Chou, J.-S.; Ngo, N.-T.	Engineering strength of fiber-reinforced soil estimated by swarm intelligence optimized regression system	10.1007/s00521-016-2739-0	Yes	Yes	Yes	Yes	No	No	Remove
1432	[1432]	2018	Sharma, B.; Puri, H.; Rawat, D.	Digital Psychiatry - Curbing Depression using Therapy Chatbot and Depression Analysis	10.1109/ICICCT.2018.8472986	Yes	Yes	Yes	Yes	No	No	Remove
1433	[1433]	2018	Portnoff, A.-Y.; Soupizet, J.-F.	Artificial intelligence: Opportunities and risks		Yes	Yes	Yes	Yes	No	No	Remove
1434	[1434]	2018	Mavromoustakos-Blom, P.; Bakkes, S.; Spronck, P.	Personalized crisis management training on a tablet	10.1145/3235765.3235771	Yes	Yes	Yes	Yes	No	No	Remove
1435	[1435]	2018	Stuckey, T.D.; Gammon, R.S.; Goswami, R.; Depta, J.P.; Steuter, J.A.; Meine, F.J.; Roberts, M.C.; Singh, N.; Ramchandani, S.; Burton, T.	Cardiac phase space tomography: A novel method of assessing coronary artery disease utilizing machine learning	10.1371/journal.pone.0198603	Yes	Yes	Yes	Yes	No	No	Remove
1436	[1436]	2018	Kumai, K.; Wakatsuki, D.; Matsubara, M.; Zhang, J.; Shiraishi, Y.; Shionome, T.; Kitagawa, H.; Morishima, A.	Skill-and-Stress-Aware Assignment of Crowd-Worker Groups to Task Streams	10.1609/hcomp.v6i1.13328	Yes	Yes	Yes	Yes	No	No	Remove
1437	[1437]	2018	Zhao, M.; Han, J.; Ma, S.	Finite Element Analysis on Driving Drum of Mining Belt Conveyor	10.1109/ISCID.2018.10152	Yes	Yes	Yes	Yes	No	No	Remove
1438	[1438]	2018	Costa, V.; Messina, M.; Bottone, M.; Sperandeo, R.; Esposito, A.; Maldonato, N.M.; Cioffi, V.; Di Ronza, G.; Iennaco, D.; Dolce, P.	A deep learning algorithm to prevent burnout risk in Family Caregivers of patients undergoing dialysis treatment	10.1109/CogInfoCom.2018.8639894	Yes	Yes	Yes	Yes	Yes	Yes	Retain
1439	[1439]	2018	Akmandor, A.O.; Jha, N.K.	Detecting and Alleviating Stress with SoDA	10.1109/MC.2018.3011032	Yes	Yes	Yes	Yes	No	No	Remove
1440	[1440]	2018	Horstmann, A.C.; Bock, N.; Linhuber, E.; Szczuka, J.M.; Strassmann, C.; Krämer, N.C.	Do a robot’s social skills and its objection discourage interactants from switching the robot off?	10.1371/journal.pone.0201581	Yes	Yes	Yes	Yes	No	No	Remove
1441	[1441]	2018	Mekuria, R.; McGrath, M.J.; Riccobene, V.; Bayon-Molino, V.; Tselios, C.; Thomson, J.; Dobrodub, A.	Automated profiling of virtualized media processing functions using telemetry and machine learning	10.1145/3204949.3204976	Yes	Yes	Yes	Yes	No	No	Remove
1442	[1442]	2018	Holtzman, B.K.; Paté, A.; Paisley, J.; Waldhauser, F.; Repetto, D.	Machine learning reveals cyclic changes in seismic source spectra in Geysers geothermal field	10.1126/sciadv.aao2929	Yes	Yes	Yes	Yes	No	No	Remove
1443	[1443]	2018	Iwasaki, S.; Aizawa, H.; Hsieh, H.W.; Sato-Shimokawara, E.; Yâmaguchi, T.	Proposal of a Robot for Conveying Nod of Listeners in a Conversation and Evaluation Using Heart Rate Analysis	10.1109/TAAI.2017.13	Yes	Yes	Yes	Yes	No	No	Remove
1444	[1444]	2018	Hong, K.; Liu, G.; Chen, W.; Hong, S.	Classification of the emotional stress and physical stress using signal magnification and canonical correlation analysis	10.1016/j.patcog.2017.12.013	Yes	Yes	Yes	Yes	No	No	Remove
1445	[1445]	2018	Haarmann, B.; Martens, C.; Petzka, H.; Napolitano, G.	A Mighty Dataset for Stress-Testing Question Answering Systems	10.1109/ICSC.2018.00054	Yes	Yes	Yes	Yes	No	No	Remove
1446	[1446]	2018	Koldijk, S.; Neerincx, M.A.; Kraaij, W.	Detecting Work Stress in Offices by Combining Unobtrusive Sensors	10.1109/TAFFC.2016.2610975	Yes	Yes	Yes	Yes	No	No	Remove
1447	[1447]	2018	Teicher, M.H.; Anderson, C.M.; Ohashi, K.; Khan, A.; McGreenery, C.E.; Bolger, E.A.; Rohan, M.L.; Vitaliano, G.D.	Differential effects of childhood neglect and abuse during sensitive exposure periods on male and female hippocampus	10.1016/j.neuroimage.2017.12.055	Yes	Yes	Yes	Yes	No	No	Remove
1448	[1448]	2018	Ruane, E.; Faure, T.; Smith, R.; Bean, D.; Carson-Berndsen, J.; Ventresque, A.	BoTest: A framework to test the quality of conversational agents using divergent input examples	10.1145/3180308.3180373	Yes	Yes	Yes	Yes	No	No	Remove
1449	[1449]	2018	Mansouri, I.; Gholampour, A.; Kisi, O.; Ozbakkaloglu, T.	Evaluation of peak and residual conditions of actively confined concrete using neuro-fuzzy and neural computing techniques	10.1007/s00521-016-2492-4	Yes	Yes	Yes	Yes	No	No	Remove
1450	[1450]	2018	Powell, K.	Technology to watch in 2018	10.1038/d41586-018-01021-5	Yes	Yes	Yes	Yes	No	No	Remove
1451	[1451]	2018	Sadeghi Esfahlani, S.S.; Wilson, G.	Development of rehabilitation system (RehabGame) through Monte-Carlo tree search algorithm using kinect and Myo sensor interface	10.1109/SAI.2017.8252217	Yes	Yes	Yes	Yes	No	No	Remove
1452	[1452]	2018	Nguyen-Truong, C.K.Y.; Fritz, R.L.	Health-assistive smart homes for aging in place: leading the way for integration of the asian immigrant minority voice	10.31372/20180304.1087	Yes	Yes	Yes	Yes	No	No	Remove
1453	[1453]	2018	Eliebid, M.; Hassan, A.M.; Mahmoud, M.; Abdulraheem, A.; Mahmoud Elkatatny, S.	Intelligent Prediction of Acid-fracturing Performance in Carbonates Reservoirs	10.2118/192356-ms	Yes	Yes	Yes	Yes	No	No	Remove
1454	[1454]	2018	Negara, A.; Ali, S.; Al-Dhamen, A.; Kesserwan, H.; Nair, A.; Aleid, Z.	Utilizing artificial intelligence techniques for predicting rock failure parameters	10.2118/192340-ms	Yes	Yes	Yes	Yes	No	No	Remove
1455	[1455]	2018	Lin, K.-I.; Kim, H.A.	Improving topic model visualization via multi-dimensional scaling and cliques		Yes	Yes	Yes	Yes	No	No	Remove
1456	[1456]	2018	Tambe, M.; Rice, E.	Artificial Intelligence and Social Work		Yes	Yes	Yes	Yes	No	No	Remove
1457	[1457]	2018	Kokoshin, A.A.	Actual unreliability as a factor of war	10.31857/S004287440001888-1	Yes	Yes	Yes	Yes	No	No	Remove
1458	[1458]	2018	Thoennes, S.	Neo-anthropogenic psychology and AI		Yes	Yes	Yes	Yes	No	No	Remove
1459	[1459]	2018	Strohmann, T.; Fischer, S.; Siemon, D.; Brachten, F.; Lattemann, C.; Robra-Bissantz, S.; Stieglitz, S.	Virtual moderation assistance: Creating design guidelines for virtual assistants supporting creative workshops		Yes	Yes	Yes	Yes	No	No	Remove
1460	[1460]	2018	Liang, F.; Zhang, J.; Liu, H.-H.; Bartko, K.M.	Multiscale experimental studies on interactions between aqueous-based fracturing fluids and tight organic-rich carbonate source rocks		Yes	Yes	Yes	Yes	No	No	Remove
1461	[1461]	2018	Hemaspaandra, L.A.	Computational social choice and computational complexity: BFFS?		Yes	Yes	Yes	Yes	No	No	Remove
1462	[1462]	2018	Yuan, T.; Wang, J.; Takeno, J.	Application of a Conscious System for a Study on Obsessive-compulsive Disorder	10.1016/j.procs.2018.11.068	Yes	Yes	Yes	Yes	No	No	Remove
1463	[1463]	2018	Jia, J.	Mental health computing via harvesting social media data	10.24963/ijcai.2018/808	Yes	Yes	Yes	Yes	No	No	Remove
1464	[1464]	2018	Sumargo, B.; Novalia, T.	Structural Equation Modelling for Determining Subjective Well-Being Factors of the Poor Children in Bad Environment	10.1016/j.procs.2018.08.156	Yes	Yes	Yes	Yes	No	No	Remove
1465	[1465]	2018	Ham, H.; Teng, M.A.; Wijaya, E.; Wikopratama, R.A.	Integration Citizen' Suggestion System for the Urban Development: Tangerang City Case	10.1016/j.procs.2018.08.210	Yes	Yes	Yes	Yes	No	No	Remove
1466	[1466]	2018	Biagi, L.; Bertachi, A.; Martín-Ferńandez, J.A.; Vehí, J.	Compositional data analysis of type 1 diabetes data		Yes	Yes	Yes	Yes	No	No	Remove
1467	[1467]	2018	Iliou, T.; Konstantopoulou, G.; Stephanakis, I.; Anastasopoulos, K.; Lymberopoulos, D.; Anastassopoulos, G.	Iliou machine learning data preprocessing method for stress level prediction	10.1007/978-3-319-92007-8_30	Yes	Yes	Yes	Yes	No	No	Remove
1468	[1468]	2018		14th IFIP WG 12.5 International Conference on Artificial Intelligence Applications and Innovations, AIAI 2018		Yes	Yes	Yes	Yes	No	No	Remove
1469	[1469]	2018	Vij, A.; Pruthi, J.	An automated Psychometric Analyzer based on Sentiment Analysis and Emotion Recognition for healthcare	10.1016/j.procs.2018.05.033	Yes	Yes	Yes	Yes	No	No	Remove
1470	[1470]	2018	Kruk, S.	Practical python AI projects: Mathematical models of optimization problems with google OR-tools		Yes	Yes	Yes	Yes	No	No	Remove
1471	[1471]	2018	Anikushina, V.; Taratuknin, V.; Von Stutterheim, C.	Natural language oral communication in humans under stress. Linguistic cognitive coping strategies for enrichment of artificial intelligence	10.1016/j.procs.2018.01.005	Yes	Yes	Yes	Yes	No	No	Remove
1472	[1472]	2018	Hirsch, P.B.	Tie me to the mast: artificial intelligence & reputation risk management	10.1108/JBS-11-2017-0160	Yes	Yes	Yes	Yes	No	No	Remove
1473	[1473]	2018	Bichindaritz, I.; Breen, C.; Cole, E.; Keshan, N.; Parimi, P.	Feature selection and machine learning based multilevel stress detection from ECG signals	10.1007/978-3-319-59397-5_22	Yes	Yes	Yes	Yes	No	No	Remove
1474	[1474]	2017	Hardy, C.; Le Merrer, E.; Sericola, B.	Distributed deep learning on edge-devices: Feasibility via adaptive compression	10.1109/NCA.2017.8171350	Yes	Yes	Yes	Yes	No	No	Remove
1475	[1475]	2017	Moritz, J.	Augmented humanity	10.1386/tear.15.3.341_1	Yes	Yes	Yes	Yes	No	No	Remove
1476	[1476]	2017	Yu, F.-J.; Lam, T.C.; Liu, L.-Q.; Chun, R.K.-M.; Cheung, J.K.-W.; Li, K.-K.; To, C.-H.	Isotope-coded protein label based quantitative proteomic analysis reveals significant up-regulation of apolipoprotein A1 and ovotransferrin in the myopic chick vitreous	10.1038/s41598-017-12650-7	Yes	Yes	Yes	Yes	No	No	Remove
1477	[1477]	2017	Oehler, B.; Kistner, K.; Martin, C.; Schiller, J.; Mayer, R.; Mohammadi, M.; Sauer, R.-S.; Filipovic, M.R.; Nieto, F.R.; Kloka, J.	Inflammatory pain control by blocking oxidized phospholipid-mediated TRP channel activation	10.1038/s41598-017-05348-3	Yes	Yes	Yes	Yes	No	No	Remove
1478	[1478]	2017	Nguyen, H.H.; Mirza, F.; Naeem, M.A.; Nguyen, M.	A review on IoT healthcare monitoring applications and a vision for transforming sensor data into real-time clinical feedback	10.1109/CSCWD.2017.8066704	Yes	Yes	Yes	Yes	No	No	Remove
1479	[1479]	2017	Gjoreski, M.; Gjoreski, H.; Luštrek, M.; Gams, M.	Deep affect recognition from R-R	10.1145/3123024.3125608	Yes	Yes	Yes	Yes	No	No	Remove
1480	[1480]	2017	Héry, M.; Levert, C.	The future of work: The impact of technology on employment and its arduousness	10.3917/futur.420.0005	Yes	Yes	Yes	Yes	No	No	Remove
1481	[1481]	2017	van de Ven, J.; Dylla, F.	The Spatial Interaction Laboratory	10.1007/s13218-017-0491-y	Yes	Yes	Yes	Yes	No	No	Remove
1482	[1482]	2017	Fox, S.; Aranko, O.	Healthcare framing: Critical realist framing for causal interdependencies and uncertainties within healthcare	10.1016/j.techsoc.2017.05.001	Yes	Yes	Yes	Yes	No	No	Remove
1483	[1483]	2017	Singh, A.K.; PATHAK, M.K.; Srinivasa Rao, Y.	A multi-device front-end power factor converter for EV battery charger	10.1109/CIACT.2017.7977339	Yes	Yes	Yes	Yes	No	No	Remove
1484	[1484]	2017	Rani, A.; Kumar, S.	A survey of security in wireless sensor networks	10.1109/CIACT.2017.7977334	Yes	Yes	Yes	Yes	No	No	Remove
1485	[1485]	2017	Abd, D.; Alwan, J.K.; Ibrahim, M.; Naeem, M.B.	The utilisation of machine learning approaches for medical data classification and personal care system mangementfor sickle cell disease	10.1109/NTICT.2017.7976147	Yes	Yes	Yes	Yes	No	No	Remove
1486	[1486]	2017	Picek, S.; Heuser, A.; Jovíc, A.; Ludwig, S.A.; Guilley, S.; Jakobović, D.; Mentens, N.	Side-channel analysis and machine learning: A practical perspective	10.1109/IJCNN.2017.7966373	Yes	Yes	Yes	Yes	No	No	Remove
1487	[1487]	2017	Lee, D.; Han, S.-H.; Oh, K.-J.; Choi, H.-J.	A temporal community contexts based funny joke generation	10.1109/MDM.2017.62	Yes	Yes	Yes	Yes	No	No	Remove
1488	[1488]	2017	Abich, J.; Reinerman-Jones, L.; Matthews, G.	Impact of three task demand factors on simulated unmanned system intelligence, surveillance, and reconnaissance operations	10.1080/00140139.2016.1216171	Yes	Yes	Yes	Yes	No	No	Remove
1489	[1489]	2017	Yuste-Checa, P.; Vega, A.I.; Martin-Higueras, C.; Medrano, C.; Gámez, A.; Desviat, L.R.; Ugarte, M.; Pérez-Cerdá, C.; Pérez, B.	DPAGT1-CDG: Functional analysis of diseasecausing pathogenic mutations and role of endoplasmic reticulum stress	10.1371/journal.pone.0179456	Yes	Yes	Yes	Yes	No	No	Remove
1490	[1490]	2017	Sharma, A.; Shukla, A.; Tiwari, R.; Mishra, A.	Mortality prediction of ICU patients using machine leaning: A survey	10.1145/3093241.3093267	Yes	Yes	Yes	Yes	No	No	Remove
1491	[1491]	2017	Egilmez, B.; Poyraz, E.; Zhou, W.; Memik, G.; Dinda, P.; Alshurafa, N.	UStress: Understanding college student subjective stress using wrist-based passive sensing	10.1109/PERCOMW.2017.7917644	Yes	Yes	Yes	Yes	No	No	Remove
1492	[1492]	2017	Rudder, C.	Let’s march to stress the value of science for the public good, not to engage in partisan politics	10.1073/pnas.1704097114	Yes	Yes	Yes	Yes	No	No	Remove
1493	[1493]	2017	Li, D.; Guo, Y.; Sun, B.; Wang, H.; Chen, X.	Gait recognition of lower limb rehabilitation robot based on support vector machine	10.1145/3080845.3080874	Yes	Yes	Yes	Yes	No	No	Remove
1494	[1494]	2017	López-Sánchez, D.	Student research abstract: Improving Random Projection with genetic algorithms	10.1145/3019612.3019942	Yes	Yes	Yes	Yes	No	No	Remove
1495	[1495]	2017	Di Mitri, D.; Börner, D.; Scheffel, M.; Ternier, S.; Drachsler, H.; Specht, M.	Learning pulse: A machine Learning approach for predicting performance in self-regulated learning using multimodal data	10.1145/3027385.3027447	Yes	Yes	Yes	Yes	No	No	Remove
1496	[1496]	2017	Zhang, J.; Naik, H.S.; Assefa, T.; Sarkar, S.; Reddy, R.V.C.; Singh, A.; Ganapathysubramanian, B.; Singh, A.K.	Computer vision and machine learning for robust phenotyping in genome-wide studies	10.1038/srep44048	Yes	Yes	Yes	Yes	No	No	Remove
1497	[1497]	2017	Alsarhan, A.	An optimal virtual machines provision in cloud market	10.1145/3055635.3056567	Yes	Yes	Yes	Yes	No	No	Remove
1498	[1498]	2017	Asano, M.; Kajiwara, Y.; Shimakawa, H.	Estimating working stressor based on pulse wave	10.1145/3055635.3056614	Yes	Yes	Yes	Yes	No	No	Remove
1499	[1499]	2017	Doukas, M.; Xydis, S.; Soudris, D.	Dataflow acceleration of scikit-learn Gaussian process regression	10.1145/3029580.3029587	Yes	Yes	Yes	Yes	No	No	Remove
1500	[1500]	2017	Zaman, I.; Chan, S.W.; Sani, M.S.M.	Design analysis of mechanical jack for assembling canopy	10.1145/3036290.3036300	Yes	Yes	Yes	Yes	No	No	Remove
1501	[1501]	2017	Weiss, K.R.; Khoshgoftaar, T.M.	An investigation of transfer learning and traditional machine learning algorithms	10.1109/ICTAI.2016.48	Yes	Yes	Yes	Yes	No	No	Remove
1502	[1502]	2017	Norman, K.L.	Cyberpsychology: An Introduction to Human–Computer Interaction, Second Edition		Yes	Yes	Yes	Yes	No	No	Remove
1503	[1503]	2017	Sause, M.; Hamstad, M.	Acoustic emission analysis		Yes	Yes	Yes	Yes	No	No	Remove
1504	[1504]	2017	Teffali, S.; Matta, N.; Armynot du Châtelet, E.	Representing stress impact in crisis management		Yes	Yes	Yes	Yes	No	No	Remove
1505	[1505]	2017		5th Artificial Intelligence for Knowledge Management, AI4KM 2017 and Artificial Intelligence Applications and Innovations, AIAI 2017		Yes	Yes	Yes	Yes	No	No	Remove
1506	[1506]	2017	Pagallo, U.	LegalAize: Tackling the normative challenges of artificial intelligence and robotics through the secondary rules of law		Yes	Yes	Yes	Yes	No	No	Remove
1507	[1507]	2017	Parapuram, G.K.; Mokhtari, M.; Ben Hmida, J.B.	Prediction and analysis of geomechanical properties of the Upper Bakken shale utilizing artificial intelligence and data mining	10.15530/urtec-2017-2692746	Yes	Yes	Yes	Yes	No	No	Remove
1508	[1508]	2017	Cameron, G.; Cameron, D.; Megaw, G.; Bond, R.; Mulvenna, M.; O'Neill, S.; Armour, C.; McTear, M.	Towards a chatbot for digital counselling	10.14236/ewic/HCI2017.24	Yes	Yes	Yes	Yes	Yes	Yes	Retain
1509	[1509]	2017	Real, E.; Moore, S.; Selle, A.; Saxena, S.; Suematsu, Y.L.; Tan, J.; Le, Q.V.; Kurakin, A.	Large-scale evolution of image classifiers		Yes	Yes	Yes	Yes	No	No	Remove
1510	[1510]	2017	Sabeur, Z.A.; Melas, P.; Meacham, K.; Corbally, R.; D’Ayala, D.; Adey, B.	An integrated decision-support information system on the impact of extreme natural hazards on critical infrastructure	10.1007/978-3-319-89935-0_25	Yes	Yes	Yes	Yes	No	No	Remove
1511	[1511]	2017	Tariq, Z.; Mahmoud Elkatatny, S.; Mahmoud, M.; Ali, A.Z.; Abdulraheem, A.	A new approach to predict failure parameters of carbonate rocks using artificial intelligence tools	10.2118/187974-ms	Yes	Yes	Yes	Yes	No	No	Remove
1512	[1512]	2017	Neagu, B.C.; Grigoraş, G.	The assessment of power quality in electric distribution systems from Romania		Yes	Yes	Yes	Yes	No	No	Remove
1513	[1513]	2017	Rubenstein, P.K.; Weichwald, S.; Bongers, S.; Mooij, J.M.; Janzing, D.; Grosse-Wentrup, M.; Schölkopf, B.	Causal consistency of structural equation models		Yes	Yes	Yes	Yes	No	No	Remove
1514	[1514]	2017	Carneiro, D.; Novais, P.	Behavioral biometrics and ambient intelligence: New opportunities for context-aware applications	10.3233/978-1-61499-804-4-68	Yes	Yes	Yes	Yes	No	No	Remove
1515	[1515]	2017		CEUR Workshop Proceedings		Yes	Yes	Yes	Yes	No	No	Remove
1516	[1516]	2017	Abeles, T.P.	What is the potential for disrupting the university?	10.1108/OTH-02-2017-0006	Yes	Yes	Yes	Yes	No	No	Remove
1517	[1517]	2017	Corcoba, V.; Munoz-Organero, M.; García Pañeda, X.G.	Prediction of motorcyclist stress using a heartrate strap, the vehicle telemetry androadinformation	10.3233/AIS-170452	Yes	Yes	Yes	Yes	No	No	Remove
1518	[1518]	2017	Falomir, Z.; Ortega Ramírez, J.A.; Martínez Madrid, N.; Guesgen, H.	Thematic issue on human-centred ambient intelligence: Cognitive approaches, reasoning and learning	10.3233/AIS-170449	Yes	Yes	Yes	Yes	No	No	Remove
1519	[1519]	2017	Lee, S.-H.; Shin, Y.; Baek, S.I.	The impact of job demands and resources on job crafting	10.19030/jabr.v33i4.10003	Yes	Yes	Yes	Yes	No	No	Remove
1520	[1520]	2017	Chandrakumar, C.; Kulatunga, A.K.; Mathavan, S.	A multi-criteria decision-making model to evaluate sustainable product designs based on the principles of design for sustainability and fuzzy analytic hierarchy process	10.1007/978-3-319-57078-5_34	Yes	Yes	Yes	Yes	No	No	Remove
1521	[1521]	2017	Pedrycz, W.	Computational intelligence: Retrospection and future	10.20965/jaciii.2017.p0009	Yes	Yes	Yes	Yes	No	No	Remove
1522	[1522]	2017	Faghihi, U.; Aguilar, D.; Chatman, D.; Gautier, N.; Gholson, J.; Gholson, J.; Lipka, M.; Dill, R.; Fournier-Viger, P.; Maldonado-Bouchard, S.	How to apply gamification techniques to design a gaming environment for algebra concepts	10.1007/978-3-319-49625-2_8	Yes	Yes	Yes	Yes	No	No	Remove
1523	[1523]	2017	Martinez-Rodrigo, A.; Zangroniz, R.; Pastor, J.M.; Sokolova, M.V.	Arousal level classification of the aging adult from electro-dermal activity: From hardware development to software architecture	10.1016/j.pmcj.2016.04.006	Yes	Yes	Yes	Yes	No	No	Remove
1524	[1524]	2016	Shahid, T.; Izhar, U.; Ali, A.; Shahid, T.; Janjua, T.	Optimization of SCR for sensitivity enhancement of cantilever based piezoresistive sensor	10.1109/ICRAI.2016.7791242	Yes	Yes	Yes	Yes	No	No	Remove
1525	[1525]	2016	Shams, S.; Lazoglu, I.	A monolithic opto-coupler based sensor for contact force detection in artificial hand	10.1109/ICRAI.2016.7791251	Yes	Yes	Yes	Yes	No	No	Remove
1526	[1526]	2016	Tariq, N.; Tayyaba, S.; Ashraf, M.W.; Sarwar, G.; Wasim, M.F.	Comparative simulation of silicon, PDMS, PGA and PMMA actuator for piezoelectric micropump	10.1109/ICRAI.2016.7791241	Yes	Yes	Yes	Yes	No	No	Remove
1527	[1527]	2016	Boccanfuso, L.; Wang, Q.; Leite, I.; Li, B.; Torres, C.; Chen, L.; Salomons, N.; Foster, C.; Barney, E.; Ahn, Y.A.	A thermal emotion classifier for improved human-robot interaction	10.1109/ROMAN.2016.7745198	Yes	Yes	Yes	Yes	No	No	Remove
1528	[1528]	2016	Kolakowska, A.	Towards detecting programmers' stress on the basis of keystroke dynamics	10.15439/2016F263	Yes	Yes	Yes	Yes	No	No	Remove
1529	[1529]	2016	Khan, A.M.; Lawo, M.	Developing a system for recognizing the emotional states using physiological devices	10.1109/IE.2016.16	Yes	Yes	Yes	Yes	No	No	Remove
1530	[1530]	2016	Chandrakar, O.; Saini, J.R.	Development of Indian Weighted Diabetic Risk Score (IWDRS) using machine learning techniques for type-2 diabetes	10.1145/2998476.2998497	Yes	Yes	Yes	Yes	No	No	Remove
1531	[1531]	2016	Harlap, A.; Cui, H.; Dai, W.; Wei, J.; Ganger, G.R.; Gibbons, P.B.; Gibson, G.A.; Xing, E.P.	Addressing the straggler problem for iterative convergent parallel ML	10.1145/2987550.2987554	Yes	Yes	Yes	Yes	No	No	Remove
1532	[1532]	2016	Ji, X.; Feng, Y.; Tian, H.; Meng, W.; Wang, W.; Liu, N.; Zhang, J.; Wang, L.; Wang, J.; Gao, H.	The mechanism of proinflammatory HDL generation in sickle cell disease is linked to cell-free hemoglobin via haptoglobin	10.1371/journal.pone.0164264	Yes	Yes	Yes	Yes	No	No	Remove
1533	[1533]	2016	Behmann, J.; Hendriksen, K.; Müller, U.; Büscher, W.; Plümer, L.	Support Vector machine and duration-aware conditional random field for identification of spatio-temporal activity patterns by combined indoor positioning and heart rate sensors	10.1007/s10707-016-0260-3	Yes	Yes	Yes	Yes	No	No	Remove
1534	[1534]	2016	Wu, Z.; Zheng, N.; Zhang, S.; Zheng, X.; Gao, L.; Su, L.	Maze learning by a hybrid brain-computer system	10.1038/srep31746	Yes	Yes	Yes	Yes	No	No	Remove
1535	[1535]	2016	Early, K.; Fienberg, S.E.; Mankoff, J.	Test time feature ordering with FOCUS: Interactive predictions with minimal user burden	10.1145/2971648.2971748	Yes	Yes	Yes	Yes	No	No	Remove
1536	[1536]	2016	Gjoreski, M.; Gjoreski, H.; Luštrek, M.; Gams, M.	Continuous stress detection using a wrist device - in laboratory and real life	10.1145/2968219.2968306	Yes	Yes	Yes	Yes	No	No	Remove
1537	[1537]	2016	Baratchi, M.; Teunissen, L.; Ebben, P.; Teeuw, W.; Laarhuis, J.; Van Steen, M.	Towards decisive garments for heat stress risk detection	10.1145/2968219.2972714	Yes	Yes	Yes	Yes	No	No	Remove
1538	[1538]	2016	Ling, X.-Q.; Zhang, Y.-L.; Zhang, W.	Design of Optimization of Diaphragm Chamber Based on Finite Element Method	10.1109/CICN.2015.128	Yes	Yes	Yes	Yes	No	No	Remove
1539	[1539]	2016	Parekar, N.N.; Kadu, C.B.; Parvat, B.J.	Modified MRAC for Controlling Water Level of Boiler System	10.1109/CICN.2015.293	Yes	Yes	Yes	Yes	No	No	Remove
1540	[1540]	2016	Ipolito Meneguette, R.I.; P R Filho, G.P.R.; Guidoni, D.L.; Pessin, G.; Villas, L.A.; Ueyama, J.	Increasing intelligence in inter-vehicle communications to reduce traffic congestions: Experiments in Urban and highway environments	10.1371/journal.pone.0159110	Yes	Yes	Yes	Yes	No	No	Remove
1541	[1541]	2016	Wang, F.; Gao, J.; Liu, Y.; Tian, Z.; Muhammad, A.; Zhang, Y.; Jiang, D.; Cao, W.; Dai, T.	Higher ammonium transamination capacity can alleviate glutamate inhibition on winter wheat (Triticum aestivum L.) root growth under high ammonium stress	10.1371/journal.pone.0160997	Yes	Yes	Yes	Yes	No	No	Remove
1542	[1542]	2016	Tang-Siegel, G.; Bumgarner, R.; Ruiz, T.; Kittichotirat, W.; Chen, W.; Chen, C.	Human serum-specific activation of alternative sigma factors, the stress responders in aggregatibacter actinomycetemcomitans	10.1371/journal.pone.0160018	Yes	Yes	Yes	Yes	No	No	Remove
1543	[1543]	2016	Ferilli, S.	Predicate invention-based specialization in Inductive Logic Programming	10.1007/s10844-016-0412-9	Yes	Yes	Yes	Yes	No	No	Remove
1544	[1544]	2016	Rocha, M.A.; Santos, S.M.; Baptista, A.L.	Decision support system for Check-up Tracks in prevention of cardiac diseases	10.1145/2948992.2949020	Yes	Yes	Yes	Yes	No	No	Remove
1545	[1545]	2016	Chen, Y.-C.; Wang, Z.-G.; Lo, C.-C.	Tooth contact analysis and assembly error analysis of a helical gear speed reducer with linear tip-relief	10.1145/2952744.2952758	Yes	Yes	Yes	Yes	No	No	Remove
1546	[1546]	2016	Wang, P.-Y.; Chang, S.-L.; Cao, C.-W.; Nguyen, D.-H.	CAD/CAE of spherical gears	10.1145/2952744.2958871	Yes	Yes	Yes	Yes	No	No	Remove
1547	[1547]	2016	Irungu, G.K.; Akumu, A.O.; Munda, J.L.	Comparison of IEC 60599 gas ratios and an integrated fuzzy-evidential reasoning approach in fault identification using dissolved gas analysis	10.1109/UPEC.2016.8114055	Yes	Yes	Yes	Yes	No	No	Remove
1548	[1548]	2016	Yankovskaya, A.E.; Shelupanov, A.A.; Mironova, V.G.	Construction of hybrid intelligent system of express-diagnostics of information security attackers based on the synergy of several sciences and scientific directions	10.1134/S1054661816030238	Yes	Yes	Yes	Yes	No	No	Remove
1549	[1549]	2016	Wu, Z.; Lin, T.; Tang, N.	Explore the use of handwriting information and machine learning techniques in evaluating mental workload	10.4018/IJTHI.2016070102	Yes	Yes	Yes	Yes	No	No	Remove
1550	[1550]	2016	García, S.; Romero, O.; Raventós, R.	DSS from an RE Perspective: A systematic mapping	10.1016/j.jss.2016.03.046	Yes	Yes	Yes	Yes	No	No	Remove
1551	[1551]	2016	Panwar, A.; Al-Lami, M.; Bharti, P.; Chellappan, S.; Burken, J.	Determining the effectiveness of soil treatment on plant stress using smart-phone cameras	10.1109/MoWNet.2016.7496612	Yes	Yes	Yes	Yes	No	No	Remove
1552	[1552]	2016	Bhugra, S.; Chaudhury, S.; Lall, B.	Use of leaf colour for drought stress analysis in rice	10.1109/NCVPRIPG.2015.7490060	Yes	Yes	Yes	Yes	No	No	Remove
1553	[1553]	2016	Bhargava, C.; Kumar, V.K.; Singh, Y.	Reliability prediction of thyristor using artificial intelligence techniques	10.17485/ijst/2016/v9i18/88564	Yes	Yes	Yes	Yes	No	No	Remove
1554	[1554]	2016	Anagnostopoulos, C.; Hadjiefthymiades, S.; Kolomvatsos, K.	Accurate, dynamic, and distributed localization of phenomena for mobile sensor networks	10.1145/2882966	Yes	Yes	Yes	Yes	No	No	Remove
1555	[1555]	2016	Song, W.J.; Mukhopadhyay, S.; Yalamanchili, S.	Amdahl's law for lifetime reliability scaling in heterogeneous multicore processors	10.1109/HPCA.2016.7446097	Yes	Yes	Yes	Yes	No	No	Remove
1556	[1556]	2016	Carvalho, L.L.D.; Pereira, D.J.; Coelho, S.A.	Origins and evolution of enactive cognitive science: Toward an enactive cognitive architecture	10.1016/j.bica.2015.09.010	Yes	Yes	Yes	Yes	No	No	Remove
1557	[1557]	2016	Paridar, F.; Mirabedini, S.J.	Using WBAN as an intelligent adviser gadget	10.1109/KBEI.2015.7436205	Yes	Yes	Yes	Yes	No	No	Remove
1558	[1558]	2016	Ijjada, M.S.; Thapliyal, H.; Caban-Holt, A.; Arabnia, H.R.	Evaluation of wearable head set devices in older adult populations for research	10.1109/CSCI.2015.158	Yes	Yes	Yes	Yes	No	No	Remove
1559	[1559]	2016	Ma, C.-C.; Wei, S.-Y.; Lin, J.-H.	Smart footwear feedback interface analysis and design	10.1109/CSCI.2015.107	Yes	Yes	Yes	Yes	No	No	Remove
1560	[1560]	2016	Gutiérrez, Y.; Santos, H.P.; Serraõ, J.E.; Oliveira, E.E.	Deltamethrin-mediated toxicity and cytomorphological changes in the midgut and nervous system of the mayfly Callibaetis radiatus	10.1371/journal.pone.0152383	Yes	Yes	Yes	Yes	No	No	Remove
1561	[1561]	2016	Saeed, S.M.U.; Anwar, S.M.; Majid, M.; Bhatti, A.M.	Psychological stress measurement using low cost single channel EEG headset	10.1109/ISSPIT.2015.7394404	Yes	Yes	Yes	Yes	No	No	Remove
1562	[1562]	2016	Teklu, T.W.; Li, X.; Zhou, Z.; Cui, Q.; Abass, H.	Fracture and matrix permeability hysteresis in organic Rich Mudrocks	10.15530/urtec-2016-2431080	Yes	Yes	Yes	Yes	No	No	Remove
1563	[1563]	2016	Corcoba, V.C.; Munoz-Organero, M.M.; Arias Fisteus, J.A.; Fernández, L.S.	Estimating the stress for drivers and passengers using deep learning		Yes	Yes	Yes	Yes	No	No	Remove
1564	[1564]	2016	Armisen, A.; Majchrzak, A.; Brunswicker, S.	ICIS 2016 Dublin formative and summative feedback in solution generation: The role of community and decision support system in open source software		Yes	Yes	Yes	Yes	No	No	Remove
1565	[1565]	2016	Shulyak, A.C.; J̃ohn, L.K.	Identifying performance bottlenecks in Hive: Use of processor counters	10.1109/BigData.2016.7840838	Yes	Yes	Yes	Yes	No	No	Remove
1566	[1566]	2016	Bosse, T.; Gerritsen, C.; de Man, J.	An intelligent system for aggression de-escalation training	10.3233/978-1-61499-672-9-1805	Yes	Yes	Yes	Yes	No	No	Remove
1567	[1567]	2016	Brown, S.M.	Machine learning methods for computational psychology		Yes	Yes	Yes	Yes	No	No	Remove
1568	[1568]	2016	Lin, H.; Jia, J.; Huang, J.; Zhou, E.; Fu, J.; Liu, Y.; Luan, H.	Moodee: An intelligent mobile companion for sensing your stress from your social media postings		Yes	Yes	Yes	Yes	Yes	Yes	Retain
1569	[1569]	2016	Lelerre, M.; Mouaddib, A.-I.	Non-optimal semi-autonomous agent behavior policy recognition	10.5220/0006054401930200	Yes	Yes	Yes	Yes	No	No	Remove
1570	[1570]	2016	Lin, H.; Jia, J.; Nie, L.; Shen, G.; Chua, T.-S.	What does social media say about your stress?		Yes	Yes	Yes	Yes	Yes	Yes	Retain
1571	[1571]	2016	Shekh, S.; Marsh, L.	Assessing supply chain robustness through stress testing		Yes	Yes	Yes	Yes	No	No	Remove
1572	[1572]	2016	Avdic, A.; Wissa, U.A.; Hatakka, M.	Socratic flipped classroom: What types of questions and tasks promote learning?		Yes	Yes	Yes	Yes	No	No	Remove
1573	[1573]	2016	Nock, R.; Canvasse, R.; Boreli, R.; Nielsen, F.	K-variates++: More pluses in the k-means++		Yes	Yes	Yes	Yes	No	No	Remove
1574	[1574]	2016	Di Mitri, D.; Scheffel, M.; Drachsler, H.; Börner, D.; Ternier, S.; Specht, M.	Learning pulse: Using wearable biosensors and learning analytics to investigate and predict learning success in self-regulated learning		Yes	Yes	Yes	Yes	No	No	Remove
1575	[1575]	2016	Di Nola, A.; Lenzi, G.; Vitale, G.	Łukasiewicz equivalent neural networks	10.1007/978-3-319-33747-0_16	Yes	Yes	Yes	Yes	No	No	Remove
1576	[1576]	2016	Martins, E.F.; Belém, F.M.; Almeida, J.M.; Gonçalves, M.A.	On cold start for associative tag recommendation	10.1002/asi.23353	Yes	Yes	Yes	Yes	No	No	Remove
1577	[1577]	2016	Luxton, D.D.	An Introduction to Artificial Intelligence in Behavioral and Mental Health Care		Yes	Yes	Yes	Yes	No	No	Remove
1578	[1578]	2016	Scherer, S.; Lucas, G.M.; Gratch, J.; Rizzo, A.; Morency, L.-P.	Self-Reported Symptoms of Depression and PTSD Are Associated with Reduced Vowel Space in Screening Interviews	10.1109/TAFFC.2015.2440264	Yes	Yes	Yes	Yes	No	No	Remove
1579	[1579]	2016	Dal Mas, M.	Hyperelastic-based adaptive dynamics methodology in knowledge acquisition for Computational Intelligence on Ontology Engineering of evolving folksonomy driven environment		Yes	Yes	Yes	Yes	No	No	Remove
1580	[1580]	2015	Khalaf, M.; Hussain, A.J.; Al-Jumeily OBE, D.; Keenan, R.; Fergus, P.; Idowu, I.O.	Robust approach for medical data classification and deploying self-care management system for sickle cell disease	10.1109/CIT/IUCC/DASC/PICOM.2015.82	Yes	Yes	Yes	Yes	No	No	Remove
1581	[1581]	2015	Keshan, N.; Parimi, P.V.; Bichindaritz, I.	Machine learning for stress detection from ECG signals in automobile drivers	10.1109/BigData.2015.7364066	Yes	Yes	Yes	Yes	No	No	Remove
1582	[1582]	2015	Zhao, X.; Niu, H.; Zhang, X.	Research on measurement for bending stress of gear with Fiber Bragg Grating (FBG) and optimization of FBG probe installation	10.1109/URAI.2015.7358966	Yes	Yes	Yes	Yes	No	No	Remove
1583	[1583]	2015	Kohout, J.; Cigler, J.; Siroky, J.; Hrnčiřík, P.; Náhlík, J.; Mengler, J.	Application of knowledge-based control on an antibiotics production fermentation process	10.1109/IWCIM.2015.7347073	Yes	Yes	Yes	Yes	No	No	Remove
1584	[1584]	2015	Jaques, N.; Taylor, S.; Azaria, A.; Ghandeharioun, A.; Sano, A.; Picard, R.	Predicting students' happiness from physiology, phone, mobility, and behavioral data	10.1109/ACII.2015.7344575	Yes	Yes	Yes	Yes	No	No	Remove
1585	[1585]	2015	Sun, X.-Y.; Wang, Z.-Y.; Kang, F.-N.; Li, W.-F.	Method of rock bolts parameters detection based on harmonic wavelet packet transform	10.1109/ICMLC.2015.7340636	Yes	Yes	Yes	Yes	No	No	Remove
1586	[1586]	2015	Ko, L.-W.; Lai, P.-W.; Yang, B.-J.; Lin, C.-T.	Mobile EEG & ECG integration system for monitoring physiological states in peforming simulated war game training	10.1109/CIG.2015.7317900	Yes	Yes	Yes	Yes	No	No	Remove
1587	[1587]	2015	Balc, D.; Beleiu, A.; Potolea, R.; Lemnaru, C.	A learning-based approach for Romanian syllabification and stress assignment	10.1109/ICCP.2015.7312603	Yes	Yes	Yes	Yes	No	No	Remove
1588	[1588]	2015		AISec 2015 - Proceedings of the 8th ACM Workshop on Artificial Intelligence and Security, co-located with CCS 2015		Yes	Yes	Yes	Yes	No	No	Remove
1589	[1589]	2015	Zubair, M.; Yoon, C.; Kim, H.; Kim, J.; Kim, J.	Smart wearable band for stress detection	10.1109/ICITCS.2015.7293017	Yes	Yes	Yes	Yes	No	No	Remove
1590	[1590]	2015	Liapis, A.; Katsanos, C.; Sotiropoulos, D.; Balaskas, M.; Karousos, N.	Stress recognition in human-computer interaction using physiological and self-reported data: A study of gender differences	10.1145/2801948.2801964	Yes	Yes	Yes	Yes	No	No	Remove
1591	[1591]	2015	Liapis, A.; Katsanos, C.; Sotiropoulos, D.; Balaskas, M.; Karousos, N.	Subjective assessment of stress in HCI: A study of the valence-arousal scale using skin conductance	10.1145/2808435.2808450	Yes	Yes	Yes	Yes	No	No	Remove
1592	[1592]	2015	Wang, Y.; Zhu, L.; Wang, J.; Qiu, J.	An improved social spider algorithm for the Flexible Job-Shop Scheduling Problem	10.1109/ICEDIF.2015.7280181	Yes	Yes	Yes	Yes	No	No	Remove
1593	[1593]	2015	OMURCA, S.I.; Ekinci, E.	An alternative evaluation of post traumatic stress disorder with machine learning methods	10.1109/INISTA.2015.7276754	Yes	Yes	Yes	Yes	No	No	Remove
1594	[1594]	2015	Li, L.; Zhang, S.; Wu, Y.	Teaching reform and practice on software project management curriculum	10.1109/ICCSE.2015.7250371	Yes	Yes	Yes	Yes	No	No	Remove
1595	[1595]	2015	Sheykhkanloo, N.M.	SQL-IDS: Evaluation of SQLi attack detection and classification based on machine learning techniques	10.1145/2799979.2800011	Yes	Yes	Yes	Yes	No	No	Remove
1596	[1596]	2015	Tartarisco, G.; Carbonaro, N.; Tonacci, A.; Bernava, G.M.; Arnao, A.; Crifaci, G.; Cipresso, P.; Riva, G.; Gaggioli, A.; De Rossi, D.	Neuro-fuzzy physiological computing to assess stress levels in virtual reality therapy	10.1093/iwc/iwv010	Yes	Yes	Yes	Yes	No	No	Remove
1597	[1597]	2015	Ilapakurti, A.; Vuppalapati, C.	Building an IoT framework for connected dairy	10.1109/BigDataService.2015.39	Yes	Yes	Yes	Yes	No	No	Remove
1598	[1598]	2015	Chen, K.; Lu, W.; Peng, Y.; Rowlinson, S.; Huang, G.Q.	Bridging BIM and building: From a literature review to an integrated conceptual framework	10.1016/j.ijproman.2015.03.006	Yes	Yes	Yes	Yes	No	No	Remove
1599	[1599]	2015		Proceedings - 2015 8th International Conference on Human System Interaction, HSI 2015		Yes	Yes	Yes	Yes	No	No	Remove
1600	[1600]	2015	Zutty, J.; Long, D.; Adams, H.; Bennett, G.; Baxter, C.	Multiple objective vector-based genetic programming using human-derived primitives	10.1145/2739480.2754694...15.00	Yes	Yes	Yes	Yes	No	No	Remove
1601	[1601]	2015	Samui, P.; Rajadurai, R.	A unified classification model for modeling of seismic liquefaction potential of soil based on CPT	10.1016/j.jare.2014.02.002	Yes	Yes	Yes	Yes	No	No	Remove
1602	[1602]	2015	Cho, W.; Kang, J.L.; Park, Y.M.	Corticotropin-releasing hormone (CRH) promotes macrophage foam cell formation via reduced expression of ATP binding cassette transporter-1 (ABCA1)	10.1371/journal.pone.0130587	Yes	Yes	Yes	Yes	No	No	Remove
1603	[1603]	2015		Proceedings of the National Conference on Artificial Intelligence		Yes	Yes	Yes	Yes	No	No	Remove
1604	[1604]	2015	Brown, S.M.; Webb, A.; Mangoubi, R.S.; Dy, J.G.	A sparse combined regression-classification formulation for learning a physiological alternative to clinical post-traumatic stress disorder scores		Yes	Yes	Yes	Yes	No	No	Remove
1605	[1605]	2015	Chadwick, A.C.; Holme, R.L.; Chen, Y.; Thomas, M.J.; Sorci-Thomas, M.G.; Silverstein, R.L.; Pritchard, K.A.; Sahoo, D.	Acrolein impairs the cholesterol transport functions of high density lipoproteins	10.1371/journal.pone.0123138	Yes	Yes	Yes	Yes	No	No	Remove
1606	[1606]	2015	Ortega-Avila, S.; Rakova, B.; Sadi, S.; Mistry, P.	Non-invasive optical detection of hand gestures	10.1145/2735711.2735801	Yes	Yes	Yes	Yes	No	No	Remove
1607	[1607]	2015	Nakamura, T.; Awamura, T.; Zhang, Y.; Aramaki, E.; Kawahara, D.; Kurohashi, S.	Toward an Advice Agent for Diet and Exercise Based on Diary Texts		Yes	Yes	Yes	Yes	No	No	Remove
1608	[1608]	2015	Orozco, D.; Aguilera, R.	A Material Balance Equation for Stress-Sensitive Shale Gas Condensate Reservoirs	10.2118/SPE-177260-MS	Yes	Yes	Yes	Yes	No	No	Remove
1609	[1609]	2015	Steiner, C.; Nussbaumer, A.; Albert, D.	A psychological framework modelling decision making in Emergencies		Yes	Yes	Yes	Yes	No	No	Remove
1610	[1610]	2015	Anop, M.; Murashkin, E.; Mikhalichuk, M.; Polonik, M.	On optimum pressure computing by prescribed displacements in elastic-creep material. finite deformations		Yes	Yes	Yes	Yes	No	No	Remove
1611	[1611]	2015	Nakamura, T.	Will Panoramic View Analysis Save People and Add Value from the Information Flood?		Yes	Yes	Yes	Yes	No	No	Remove
1612	[1612]	2015	Rönnqvist, S.; Sarlin, P.	Detect & describe: Deep learning of bank stress in the news	10.1109/SSCI.2015.131	Yes	Yes	Yes	Yes	No	No	Remove
1613	[1613]	2015	Altalmas, T.; Ahmad, S.; Sediono, W.; Hassan, S.S.	Quranic letter pronunciation analysis based on spectrogram technique: Case study on qalqalah letters		Yes	Yes	Yes	Yes	No	No	Remove
1614	[1614]	2015	Putti, F.F.; Gabriel Filho, L.R.A.G.; Cremasco, C.P.; Klar, A.E.	Fuzzy modeling of development of sheets number in different irrigation levels of irrigated lettuce with magnetically treated water	10.5220/0005599701620169	Yes	Yes	Yes	Yes	No	No	Remove
1615	[1615]	2015	Zhao, L.; Jia, J.; Feng, L.	Teenagers’ stress detection based on time-sensitive micro-blog comment/response actions	10.1007/978-3-319-25261-2_3	Yes	Yes	Yes	Yes	No	No	Remove
1616	[1616]	2015	Bustince, H.; Barrenechea, E.; Fernández, J.; Pagola, M.; Montero, J.	The origin of fuzzy extensions		Yes	Yes	Yes	Yes	No	No	Remove
1617	[1617]	2015	Bonner, D.; Walton, J.; Dorneich, M.C.; Gilbert, S.B.; Winer, E.; Sottilare, R.A.	The development of a testbed to assess an intelligent tutoring system for teams		Yes	Yes	Yes	Yes	No	No	Remove
1618	[1618]	2015	Taylor, C.; Leibbrandt, R.; Powers, D.	Anywhere but here: Enron's emails in the midst of a crisis	10.5220/0005174502470253	Yes	Yes	Yes	Yes	No	No	Remove
1619	[1619]	2015	Dragan, I.B.; Orlov, O.I.; Baevskiǐ, R.M.; Bersenev, E.Y.; Chernikova, A.G.	New Technologies for Assessing Health in Essentially Healthy People	10.1007/s11055-014-0047-7	Yes	Yes	Yes	Yes	No	No	Remove
1620	[1620]	2015	Dabek, F.; Caban, J.J.	Leveraging big data to model the likelihood of developing psychological conditions after a concussion	10.1016/j.procs.2015.07.303	Yes	Yes	Yes	Yes	No	No	Remove
1621	[1621]	2015	Khuziakhmetov, A.N.; Mukhametishina, R.M.	Prevention of deviant behavior of primary school students as a social and pedagogical problem	10.3923/sscience.2015.454.459	Yes	Yes	Yes	Yes	No	No	Remove
1622	[1622]	2015	Sykora, M.; Robertson, C.; Shankardass, K.; Feick, R.; Shaughnessy, K.; Coates, B.; Lawrence, H.; Jackson, T.W.	Stresscapes: Validating linkages between place and stress expression on social media		Yes	Yes	Yes	Yes	No	No	Remove
1623	[1623]	2015		17th Annual Conference on Knowledge-Based and Intelligent Information and Engineering Systems, KES 2013		Yes	Yes	Yes	Yes	No	No	Remove
1624	[1624]	2015	Ghosh, A.; Tweedale, J.W.; Nafalski, A.	Optimizing stressors using genetic algorithm to minimizework-related stress	10.1007/978-3-319-13545-8_17	Yes	Yes	Yes	Yes	No	No	Remove
1625	[1625]	2015	Gacek, A.	Signal processing and time series description: A Perspective of Computational Intelligence and Granular Computing	10.1016/j.asoc.2014.06.030	Yes	Yes	Yes	Yes	No	No	Remove
1626	[1626]	2014	Reyes, V.; Araya, I.	Probing-Based Variable Selection Heuristics for NCSPs	10.1109/ICTAI.2014.14	Yes	Yes	Yes	Yes	No	No	Remove
1627	[1627]	2014	Iqbal, A.	Application of Computational Intelligence and Knowledge-Based System in Predicting Flow Stress of AISI 4340	10.1007/s13369-014-1402-2	Yes	Yes	Yes	Yes	No	No	Remove
1628	[1628]	2014	Ardestani, M.M.; Chen, Z.; Wang, L.; Lian, Q.; Liu, Y.; He, J.; Li, D.; Jin, Z.	Feed forward artificial neural network to predict contact force at medial knee joint: Application to gait modification	10.1016/j.neucom.2014.02.054	Yes	Yes	Yes	Yes	No	No	Remove
1629	[1629]	2014	Sriram, A.; Rahnamayan, S.; Bourennani, F.	Artificial neural networks for earthquake anomaly detection	10.20965/jaciii.2014.p0701	Yes	Yes	Yes	Yes	No	No	Remove
1630	[1630]	2014	Negnevitsky, M.; Tomin, N.V.; Rehtanz, C.	Preventing large-scale emergencies in modern power systems: AI approach	10.20965/jaciii.2014.p0714	Yes	Yes	Yes	Yes	No	No	Remove
1631	[1631]	2014	Rachkov, V.I.; Obraztsov, S.M.; Konobeev, Yu.V.; Solov'ev, V.A.; Belomyttsev, M.Yu.; Molyarov, A.V.	Analysis and prediction of the physico-mechanical properties of reactor steel by means of artificial intelligence and applied statistics	10.1007/s10512-014-9858-4	Yes	Yes	Yes	Yes	No	No	Remove
1632	[1632]	2014	Yang, C.; Wang, L.; Wang, J.; Jiang, Q.; Qiu, L.; Zhang, H.; Song, L.	The polymorphism in the promoter of HSP70 gene is associated with heat tolerance of two congener endemic bay scallops (Argopecten irradians irradians and A. i. concentricus)	10.1371/journal.pone.0102332	Yes	Yes	Yes	Yes	No	No	Remove
1633	[1633]	2014	Andreev-Andrievskiy, A.A.; Popova, A.S.; Borovik, A.S.; Dolgov, O.N.; Tsvirkun, D.V.; Custaud, M.; Vinogradova, O.L.	Stress-associated cardiovascular reaction masks heart rate dependence on physical load in mice	10.1016/j.physbeh.2014.03.033	Yes	Yes	Yes	Yes	No	No	Remove
1634	[1634]	2014	Ahmad, Y.; Sharma, N.K.; Ahmad, M.F.; Sharma, M.; Garg, I.; Bhargava, K.	Proteomic identification of novel differentiation plasma protein markers in hypobaric hypoxia-induced rat model	10.1371/journal.pone.0098027	Yes	Yes	Yes	Yes	No	No	Remove
1635	[1635]	2014	Ker, Y.-B.; Peng, C.-C.; Chang, W.-L.; Chyau, C.-C.; Peng, R.Y.	Hepatoprotective bioactivity of the glycoprotein, antrodan, isolated from Antrodia cinnamomea mycelia	10.1371/journal.pone.0093191	Yes	Yes	Yes	Yes	No	No	Remove
1636	[1636]	2014	Bhatt, P.; Rusiya, P.; Birchha, V.	WAGBIR: Wavelet and gabor based image retrieval technique for the spatial-color and texture feature extraction using bpn in multimedia database	10.1109/CICN.2014.71	Yes	Yes	Yes	Yes	No	No	Remove
1637	[1637]	2014	Sen, N.; Sen, R.; Chattopadhyay, M.	An effective back propagation neural network architecture for the development of an efficient anomaly based intrusion detection system	10.1109/CICN.2014.221	Yes	Yes	Yes	Yes	No	No	Remove
1638	[1638]	2014	Zhang, L.; Li, Y.; Xu, Y.; Tjondronegoro, D.; Sun, C.	Centroid training to achieve effective text classification	10.1109/DSAA.2014.7058104	Yes	Yes	Yes	Yes	No	No	Remove
1639	[1639]	2014	Cesta, A.; Cortellessa, G.; De Benedictis, R.	Training for crisis decision making - An approach based on plan adaptation	10.1016/j.knosys.2013.11.011	Yes	Yes	Yes	Yes	No	No	Remove
1640	[1640]	2014	Yamasaki, T.; Iwashima, Y.; Jesmin, S.; Ohta, Y.; Kusunoki, H.; Hayashi, S.; Horio, T.; Kawano, Y.	Comparison of efficacy of intensive versus mild pitavastatin therapy on lipid and inflammation biomarkers in hypertensive patients with dyslipidemia	10.1371/journal.pone.0089057	Yes	Yes	Yes	Yes	No	No	Remove
1641	[1641]	2014	Bergmeir, P.; Nitsche, C.; Nonnast, J.; Bargende, M.; Antony, P.; Keller, U.	Using balanced random forests on load spectrum data for classifying component failures of a hybrid electric vehicle fleet	10.1109/ICMLA.2014.71	Yes	Yes	Yes	Yes	No	No	Remove
1642	[1642]	2014	Traoré, M.; Armynot du Châtelet, E.; Soulier, E.; Gabbar, H.	Diagnosis using incomplete model in fuzzy discrete event system: Application to crisis management	10.1109/ICMLA.2014.109	Yes	Yes	Yes	Yes	No	No	Remove
1643	[1643]	2014	Kozlovszky, M.; Zavec Pavlinić, D.Z.	Environment and situation monitoring for firefighter teams	10.1109/CINTI.2014.7028715	Yes	Yes	Yes	Yes	No	No	Remove
1644	[1644]	2014	Chen, P.-H.; Lin, D.-F.; Tsai, M.-C.; Chen, L.-M.; Liu, A.	Wind generator fault detection using end effects processing of Hilbert-Huang transform	10.1109/ICMLC.2014.7009679	Yes	Yes	Yes	Yes	No	No	Remove
1645	[1645]	2014	Boecker, H.-D.; Eden, H.; Fischer, G.	Interactive problem solving using logo		Yes	Yes	Yes	Yes	No	No	Remove
1646	[1646]	2014	Sakaniwa, H.; Dong, F.; Hirota, K.	Fuzzy set representation of Kansei Texture for online shopping		Yes	Yes	Yes	Yes	No	No	Remove
1647	[1647]	2014	Chitoran, I.; Ciobanu, A.M.; Dinu, L.P.; Niculae, V.	Using a machine learning model to assess the complexity of stress systems		Yes	Yes	Yes	Yes	No	No	Remove
1648	[1648]	2014	Tani, T.; Yamada, S.	Estimating a user's interruptibility by using tabletop pressure	10.1527/tjsai.29.129	Yes	Yes	Yes	Yes	No	No	Remove
1649	[1649]	2014	Braunhofer, M.; Elahi, M.; Ricci, F.	STS: A context-aware mobile recommender system for places of interest		Yes	Yes	Yes	Yes	No	No	Remove
1650	[1650]	2014	Jun, S.-H.; Bouchard-Cǒté, A.	Memory (and Time) efficient sequential Monte Carlo		Yes	Yes	Yes	Yes	No	No	Remove
1651	[1651]	2014	Sarker, H.; Sharmin, M.; Ahsan Ali, A.A.; Rahman, Md.M.; Bari, R.; Hossain, S.M.; Kumar, S.	Assessing the availability of users to engage in just-in-time intervention in the natural environment	10.1145/2632048.2636082	Yes	Yes	Yes	Yes	No	No	Remove
1652	[1652]	2014	Kumar, B.N.G.; Bijoy Nandan, S.B.	Effect of copper on the humoral and biochemical indices of the teleost fish, Anabas testudineus (bloch, 1792)		Yes	Yes	Yes	Yes	No	No	Remove
1653	[1653]	2014	Ibrahim, M.M.; Mohamed, M.M.; Abo El-Zahab, E.E.	Diagnosis of power transformer incipient faults using Fuzzy Logic-IEC Based Approach	10.1109/ENERGYCON.2014.6850435	Yes	Yes	Yes	Yes	No	No	Remove
1654	[1654]	2014	Blumenthal, J.; Megherbi, D.B.; Lussier, R.	Unsupervised machine learning via Hidden Markov Models for accurate clustering of plant stress levels based on imaged chlorophyll fluorescence profiles & their rate of change in time	10.1109/CIVEMSA.2014.6841442	Yes	Yes	Yes	Yes	No	No	Remove
1655	[1655]	2014	Chen, J.	Analysis of computer image processing technology and pattern recognition technology	10.2495/ICIE131012	Yes	Yes	Yes	Yes	No	No	Remove
1656	[1656]	2014	Menda, F.; Šarga, P.; Prada, E.; Trebuña, F.	SolidWorks API for Ring-Core simulations	10.1109/SAMI.2014.6822397	Yes	Yes	Yes	Yes	No	No	Remove
1657	[1657]	2014	Rajmohan, K.; Ilango, I.; Sathyanarayan, S.	Prediction and diagnosis of cardio vascular disease - A critical survey	10.1109/WCCCT.2014.74	Yes	Yes	Yes	Yes	No	No	Remove
1658	[1658]	2014	Miranda, P.A.V.; Mansilla, L.A.C.	Oriented image foresting transform segmentation by seed competition	10.1109/TIP.2013.2288867	Yes	Yes	Yes	Yes	No	No	Remove
1659	[1659]	2014	Groves, W.; Collins, J.; Gini, M.; Ketter, W.	Agent-assisted supply chain management: Analysis and lessons learned	10.1016/j.dss.2013.09.006	Yes	Yes	Yes	Yes	No	No	Remove
1660	[1660]	2013	Madhuri, V.J.; Mohan, M.R.; Kaavya, R.	Stress management using artificial intelligence	10.1109/ICACC.2013.97	Yes	Yes	Yes	Yes	No	No	Remove
1661	[1661]	2013	Begum, S.; Ahmed, M.U.; Funk, P.	Physiological sensor signals analysis to represent cases in a case-based diagnostic system	10.1007/978-3-642-33015-5_1	Yes	Yes	Yes	Yes	No	No	Remove
1662	[1662]	2013	Soni, J.S.; Pareek, S.; Agrawal, H.P.	Modeling and performance analysis of single stage power factor corrected resonant converter using MATLAB/simulink	10.1109/CICN.2013.144	Yes	Yes	Yes	Yes	No	No	Remove
1663	[1663]	2013	Prashanth, C.R.; Sagar, T.; Bhat, N.; Naveen, D.; Rupanagudi, S.R.; Kumar, R.A.	Obstacle detection & elimination of shadows for an image processing based automated vehicle	10.1109/ICACCI.2013.6637199	Yes	Yes	Yes	Yes	No	No	Remove
1664	[1664]	2013	Leutenmayr, S.; Kneissl, F.; Ziemer, S.; Bry, F.	Gameful Markets for Collaboration and Learning		Yes	Yes	Yes	Yes	No	No	Remove
1665	[1665]	2013	Swarup, V.; Srivastava, A.K.; Padma, M.V.; Rajeswari, M.R.	Quantitative profiling and identification of differentially expressed plasma proteins in friedreich's ataxia	10.1002/jnr.23262	Yes	Yes	Yes	Yes	No	No	Remove
1666	[1666]	2013	Csík, N.	Open source plethysmographic application for monitoring of cardiovascular parameters	10.1109/SACI.2013.6608973	Yes	Yes	Yes	Yes	No	No	Remove
1667	[1667]	2013	Surendran, A.; Samuel, P.	Extracting business rules using a partitioned forward slicing approach	10.1109/SNPD.2013.51	Yes	Yes	Yes	Yes	No	No	Remove
1668	[1668]	2013	Fodor, J.A.	Précis of The Modularity of Mind		Yes	Yes	Yes	Yes	No	No	Remove
1669	[1669]	2013	Pasikowska, A.; Lazzeri, N.; Zaraki, A.	A dialogue with a virtual imaginary interlocutor as a form of a psychological support for well-being	10.1145/2500342.2500359	Yes	Yes	Yes	Yes	Yes	Yes	Retain
1670	[1670]	2013	Bacon, L.; MacKinnon, L.; Cesta, A.; Cortellessa, G.	Developing a smart environment for crisis management training	10.1007/s12652-012-0124-0	Yes	Yes	Yes	Yes	No	No	Remove
1671	[1671]	2013	Catala, A.; Pons, P.; Jaen, J.; Mocholí, J.A.; Navarro, E.	A meta-model for dataflow-based rules in smart environments: Evaluating user comprehension and performance	10.1016/j.scico.2012.06.010	Yes	Yes	Yes	Yes	No	No	Remove
1672	[1672]	2013	Liebwald, D.	Vagueness in law a stimulus for 'artificial intelligence & law'	10.1145/2514601.2514628	Yes	Yes	Yes	Yes	No	No	Remove
1673	[1673]	2013	Abdullah, M.F.; Adnan, M.A.; Aziz, M.G.A.; Madzhi, N.K.	Development of microcontroller based potentiometric indicator system for piezoresistive MEMS sensor	10.1109/CICSYN.2013.61	Yes	Yes	Yes	Yes	No	No	Remove
1674	[1674]	2013	Stojanov, G.; Indurkhya, B.	Creativity and cognitive development: The role of perceptual similarity and analogy		Yes	Yes	Yes	Yes	No	No	Remove
1675	[1675]	2013	Jing, X.; Chang, X.; Zhou, W.; Liu, X.; Duan, Y.	Spatial-temporal dynamic control framework of temperature control and crack prevention in construction of concrete arch dams and its engineering application		Yes	Yes	Yes	Yes	No	No	Remove
1676	[1676]	2013	Csillag, S.	Walking a thin line? Connecting ethical theory and practice: A co-operative inquiry with human resource management practitioners	10.1080/14767333.2013.799453	Yes	Yes	Yes	Yes	No	No	Remove
1677	[1677]	2013	Perlis, R.H.	A clinical risk stratification tool for predicting treatment resistance in major depressive disorder	10.1016/j.biopsych.2012.12.007	Yes	Yes	Yes	Yes	No	No	Remove
1678	[1678]	2013	Kalaiarasi, R.; Sridharan, D.	Performance improvement of mobile Ad hoc network using particle swarm optimization	10.12733/jcis5358	Yes	Yes	Yes	Yes	No	No	Remove
1679	[1679]	2013	Tan, L.; Lin, H.	Agent-based modeling of indoor evacuation behavior under stressful psychological state		Yes	Yes	Yes	Yes	No	No	Remove
1680	[1680]	2013	Kanter, U.; Heller, W.; Durner, J.; Winkler, J.B.; Engel, M.; Behrendt, H.; Holzinger, A.; Braun, P.; Hauser, M.; Ferreira, F.	Molecular and Immunological Characterization of Ragweed (Ambrosia artemisiifolia L.) Pollen after Exposure of the Plants to Elevated Ozone over a Whole Growing Season	10.1371/journal.pone.0061518	Yes	Yes	Yes	Yes	No	No	Remove
1681	[1681]	2013	Liu, Y.; Hou, M.	Fractional order correlation algorithm's accuracy analysis	10.4304/jsw.8.2.310-315	Yes	Yes	Yes	Yes	No	No	Remove
1682	[1682]	2013	Kile, F.	Artificial intelligence and society: A furtive transformation	10.1007/s00146-012-0396-0	Yes	Yes	Yes	Yes	No	No	Remove
1683	[1683]	2013	Weng, J.; Paslaski, S.; Daly, J.; VanDam, C.; Brown, J.	Modulation for emergent networks: Serotonin and dopamine	10.1016/j.neunet.2012.11.008	Yes	Yes	Yes	Yes	No	No	Remove
1684	[1684]	2013	Horáková, J.	The turing machine on the dissecting table	10.46938/tv.2013.200	Yes	Yes	Yes	Yes	No	No	Remove
1685	[1685]	2013	Dosseville, F.; Rioult, F.; Laborde, S.	Why do sports officials dropout?		Yes	Yes	Yes	Yes	No	No	Remove
1686	[1686]	2013	Alves, H.; Valença, M.	Using curves of permanence to study the contribution of input variables in artificial neural network models: A new proposed methodology	10.1109/BRICS-CCI-CBIC.2013.74	Yes	Yes	Yes	Yes	No	No	Remove
1687	[1687]	2013	Wang, Z.; Zhang, K.; Wang, W.S.; Zhao, H.	Predicting and verifying forces on boring parameters	10.1109/ISCID.2013.101	Yes	Yes	Yes	Yes	No	No	Remove
1688	[1688]	2013	Chang, B.R.; Tsai, H.F.; Chen, C.-M.; Chang, Y.-S.; Huang, C.-F.	Cloud-mobile computing based real-time VVoIP with PSO-ANFIS tuning	10.1109/TAAI.2013.34	Yes	Yes	Yes	Yes	No	No	Remove
1689	[1689]	2013	Ghosh, A.; Tweedale, J.W.; Nafalski, A.	Modified hybridized multi-agent oriented approach to analyze work-stress data providing feedback in real time	10.1016/j.procs.2013.09.195	Yes	Yes	Yes	Yes	No	No	Remove
1690	[1690]	2013	Sergiev, I.; Todorova, D.; Moskova, I.; Georgieva, N.; Nikolova, A.; Simova, S.; Polizoev, D.; Alexieva, V.	Protective effect of humic acids against heavy metal stress in triticale	10.7546/CR-2013-66-1-13101331-7	Yes	Yes	Yes	Yes	No	No	Remove
1691	[1691]	2012	Wang, Y.; Lu, S.; Li, X.; Du, N.; Sun, Y.; Xing, J.; Pan, X.; Chen, B.; Miao, Z.	The Lipid-Bound Apolipoprotein A-I Cysteine Mutant (N74C) Inhibits the Activation of NF-κB, JNK and p38 in Endotoxemic Mice and RAW264.7 Cells	10.1371/journal.pone.0051327	Yes	Yes	Yes	Yes	No	No	Remove
1692	[1692]	2012	Dyce, W.; Marmin, T.; Patel, N.; Sipieter, C.; Tisserant, G.; Prince, V.	Let the system learn a game: How can FCA optimize a cognitive memory structure		Yes	Yes	Yes	Yes	No	No	Remove
1693	[1693]	2012	Wahabzada, M.; Kersting, K.; Bauckhage, C.; Römer, C.; Ballvora, A.; Pinto, F.; Rascher, U.; L'Eon, J.; Plümer, L.	Latent dirichlet allocation uncovers spectral characteristics of drought stressed plants		Yes	Yes	Yes	Yes	No	No	Remove
1694	[1694]	2012	Girfanova, A.H.	On the history of the Romanian language studies in Russia		Yes	Yes	Yes	Yes	No	No	Remove
1695	[1695]	2012	Do, H.M.; Park, K.; Kim, B.I.; Kyung, J.H.	Design and analysis of high-speed parallel robot	10.1109/URAI.2012.6463091	Yes	Yes	Yes	Yes	No	No	Remove
1696	[1696]	2012	Ping, P.; Wu, Z.	Reliability Analysis of drive circuit used in erbium fiber laser based on fault tree analysis	10.1109/ICACI.2012.6463310	Yes	Yes	Yes	Yes	No	No	Remove
1697	[1697]	2012	Ste-Croix, C.; Tack, D.; Boucher, D.; Ruel, F.; Pageau, G.; Bedard, S.	Experimental evaluation of the Dermoskeleton concept: Addressing the soldiers overload challenge	10.1177/1071181312561516	Yes	Yes	Yes	Yes	No	No	Remove
1698	[1698]	2012	Zhang, P.; Cao, L.	Research on 2MW wind turbine in the three conditions of modal analysis based on ANSYS	10.1109/ISCID.2012.247	Yes	Yes	Yes	Yes	No	No	Remove
1699	[1699]	2012	Zhang, X.; Qin, X.; Yang, Z.; Li, J.; Wang, Z.	Contact biomechanical responce of bionic joint for biped robot	10.1109/ISCID.2012.47	Yes	Yes	Yes	Yes	No	No	Remove
1700	[1700]	2012	Ahmed, M.U.; Begum, S.; Funk, P.	Case studies on the clinical applications using case-based reasoning		Yes	Yes	Yes	Yes	No	No	Remove
1701	[1701]	2012	Kersting, K.; Xu, Z.; Wahabzada, M.; Bauckhage, C.; Thurau, C.; Roemer, C.; Ballvora, A.; Rascher, U.; Léon, J.; Pluemer, L.	Pre-symptomatic prediction of plant drought stress using Dirichlet-aggregation regression on hyperspectral images		Yes	Yes	Yes	Yes	No	No	Remove
1702	[1702]	2012	Larios, D.F.; Rodrìguez, C.; Barbancho, J.; Baena, M.; Simón, F.; Marín, J.; Leon, C.; Bustamante, J.	Computational intelligence applied to monitor bird behaviour		Yes	Yes	Yes	Yes	No	No	Remove
1703	[1703]	2012	Tanabe, R.; Gonsalves, T.	Evaluation of the performance of interactive ant colony optimization algorithms on the simulated breeding	10.2316/P.2012.777-024	Yes	Yes	Yes	Yes	No	No	Remove
1704	[1704]	2012	Kruijff, G.-J.M.	How could we model cohesiveness in team social fabric in human-robot teams performing under stress?		Yes	Yes	Yes	Yes	No	No	Remove
1705	[1705]	2012	Fontanari, J.F.; Bonniot-Cabanac, M.-C.; Cabanac, M.; Perlovsky, L.I.	A structural model of emotions of cognitive dissonances	10.1016/j.neunet.2012.04.007	Yes	Yes	Yes	Yes	No	No	Remove
1706	[1706]	2012	Mathieu, P.; Brandouy, O.	Introducing ATOM	10.1007/978-3-642-28786-2_35	Yes	Yes	Yes	Yes	No	No	Remove
1707	[1707]	2012	Prada, E.; Gmiterko, A.; Bocko, J.; Kelemen, M.; Surovec, R.; Virgala, I.; Vacková, M.	Algorithm for determining static characteristic on electromagnetic actuator for rectilinear locomotion structure of a snake-like robot	10.1109/SAMI.2012.6209007	Yes	Yes	Yes	Yes	No	No	Remove
1708	[1708]	2012	Mattar, N.; Wachsmuth, I.	Who are you?: On the acquisition of information about people for an agent that remembers		Yes	Yes	Yes	Yes	No	No	Remove
1709	[1709]	2012	Endres, C.; Müller, C.	A graph-search approach on resource-constrained scheduling problems and its application to advanced driver assistance systems		Yes	Yes	Yes	Yes	No	No	Remove
1710	[1710]	2012	Jiménez-Mixco, V.; Fernanda Cabrera-Umpiérrez, M.F.; Blanco, A.E.; Arredondo, M.T.A.; Tantinger, D.; Bonfiglio, S.	Personalized e-health for elderly self-care and empowerment	10.1007/978-3-642-28783-1_27	Yes	Yes	Yes	Yes	No	No	Remove
1711	[1711]	2012	Carneiro, D.; Castillo, J.C.; Novais, P.; Fernández-Caballero, A.; Neves, J.; López, M.T.	Stress monitoring in conflict resolution situations	10.1007/978-3-642-28783-1_17	Yes	Yes	Yes	Yes	No	No	Remove
1712	[1712]	2012	Bauckhage, C.; Kersting, K.; Schmidt, A.	Agriculture's technological makeover	10.1109/MPRV.2012.25	Yes	Yes	Yes	Yes	No	No	Remove
1713	[1713]	2012	Yang, H.-L.; Lin, H.-C.	Combining artificial intelligence with non-linear data processing techniques for forecasting exchange rate time series	10.4156/jdcta.vol6.issue6.32	Yes	Yes	Yes	Yes	No	No	Remove
1714	[1714]	2012	Colton, S.; Goodwin, J.; Veale, T.	Full-FACE poetry generation		Yes	Yes	Yes	Yes	No	No	Remove
1715	[1715]	2012	Cummins, J.	Do the origins of biological general intelligence lie in an adaptation of the stress response?		Yes	Yes	Yes	Yes	No	No	Remove
1716	[1716]	2012	Ortiz, J.L.; Valle, M.	Fuzzy DCG syntactic parser for command language recognition under special conditions		Yes	Yes	Yes	Yes	No	No	Remove
1717	[1717]	2012	Neville, K.; Woodworth, S.; O'Sullivan-Rochford, C.	A three-disciplined approach to the development of a financial learning management system (FinLMS)	10.3233/978-1-61499-073-4-335	Yes	Yes	Yes	Yes	No	No	Remove
1718	[1718]	2012	Györök, G.; Attila, A.	Long life oriented smart control of heating body	10.1109/saci.2012.6249992	Yes	Yes	Yes	Yes	No	No	Remove
1719	[1719]	2012	Malarvizhi, A.; Kavitha, C.; Saravanan, M.; Ramesh, M.	Carbamazepine (CBZ) induced enzymatic stress in gill, liver and muscle of a common carp, Cyprinus carpio	10.1016/j.jksus.2011.01.001	Yes	Yes	Yes	Yes	No	No	Remove
1720	[1720]	2011	Kurfürst, J.; Duroň, J.; Skalka, M.; Janda, M.; Ondrůšek, Č.	Magnet shape optimization of brushless machine by self-organizing migrating algorithm	10.1109/PowerEng.2011.6036446	Yes	Yes	Yes	Yes	No	No	Remove
1721	[1721]	2011	Marwaha, S.; Saha, A.; Yadav, V.K.	Ontology based expert system for varietal selection of maize		Yes	Yes	Yes	Yes	Yes	Yes	Retain
1722	[1722]	2011	Liu, J.; Zheng, C.; Xu, Y.	Lasso logistic regression based approach for extracting plants coregenes responding to abiotic stresses	10.1109/IWACI.2011.6160051	Yes	Yes	Yes	Yes	No	No	Remove
1723	[1723]	2011	Cai, S.; Zhou, H.; Zheng, H.	Optimum design of the node ball clamping device based on improved genetic algorithm	10.1109/IWACI.2011.6159973	Yes	Yes	Yes	Yes	No	No	Remove
1724	[1724]	2011	Yun, D.; Kim, K.-S.; Kim, S.; Park, H.	Analysis of Pneumatic balloon actuator	10.1109/URAI.2011.6146031	Yes	Yes	Yes	Yes	No	No	Remove
1725	[1725]	2011	Wang, H.-M.; Qiu, L.; Tong, J.-P.; Li, C.-Y.; Liu, G.-F.	A framework for adaptive management system of water resources facing climate change - A case of Huai river basin	10.1109/ICSSSM.2011.5959485	Yes	Yes	Yes	Yes	No	No	Remove
1726	[1726]	2011	He, H.; Li, H.	Optimizing for ArtiFlow and transform ArtiFlow to ServiceFlow	10.1109/CIS.2011.133	Yes	Yes	Yes	Yes	No	No	Remove
1727	[1727]	2011	Ćulibrk, D.; Lugonja, P.; Minić, V.; Ćrnojevic, V.	Neural network approach to water-stressed crops detection using multispectral worldview-2 satellite imagery	10.1007/978-3-642-23960-1_39	Yes	Yes	Yes	Yes	No	No	Remove
1728	[1728]	2011	Zhao, K.-H.; Ren, T.-J.	A research network teaching platform based on intelligent evaluation of learning outcomes	10.1109/ITAIC.2011.6030370	Yes	Yes	Yes	Yes	No	No	Remove
1729	[1729]	2011	Martìnez Fernàndez, J.M.; Augusto, J.C.; Seepold, R.; Martínez Madrid, N.M.	AmI support for the trading process: Self-aware trader model	10.1007/978-3-642-19937-0_1	Yes	Yes	Yes	Yes	No	No	Remove
1730	[1730]	2011	Hsu, Y.-C.; Ve Quoc, L.	Impact of magnitization field/torsion field on the formation of hexagonal water crystal	10.1109/ICMT.2011.6002399	Yes	Yes	Yes	Yes	No	No	Remove
1731	[1731]	2011	Shepherd, J.J.; Doe, R.J.; Arnold, M.; Cheek, N.; Zhu, Y.; Tang, J.	Lost in the middle kingdom: A second language acquisition video game	10.1145/2016039.2016114	Yes	Yes	Yes	Yes	No	No	Remove
1732	[1732]	2011	Sabah, G.	Natural language understanding, where are we going? Where could we go?	10.1093/comjnl/bxq060	Yes	Yes	Yes	Yes	No	No	Remove
1733	[1733]	2011	Nunamaker, J.; Derrick, D.; Elkins, A.; Burgoon, J.; Patton, M.	Embodied conversational agent-based kiosk for automated interviewing	10.2753/MIS0742-1222280102	Yes	Yes	Yes	Yes	No	No	Remove
1734	[1734]	2011	Raz, A.	Does neuroimaging of suggestion elucidate hypnotic trance?	10.1080/00207144.2011.570682	Yes	Yes	Yes	Yes	No	No	Remove
1735	[1735]	2011	Nazmi, M.A.S.M.; Abd. Wahab, D.A.; Abdullah, S.; Tihth, R.M.	Development of artificial neural network for optimisation of reusability in automotive components	10.3923/jas.2011.996.1003	Yes	Yes	Yes	Yes	No	No	Remove
1736	[1736]	2011	Thangarajah, J.; Padgham, L.	Computationally effective reasoning about goal interactions	10.1007/s10817-010-9175-0	Yes	Yes	Yes	Yes	No	No	Remove
1737	[1737]	2011	Yilmaz, A.; Ayan, K.	Early diagnosis in cancer disease by using fuzzy logic and the effects of stress on cancer		Yes	Yes	Yes	Yes	No	No	Remove
1738	[1738]	2011	Wang, X.; Fyfe, C.; Chen, W.	Applyling bregman divergences to the neuroscale algorithm		Yes	Yes	Yes	Yes	No	No	Remove
1739	[1739]	2011	Bhattacharya, S.; Nikolaou, M.	Optimal fracture spacing and stimulation design for horizontal wells in unconventional gas reservoirs	10.2118/147622-ms	Yes	Yes	Yes	Yes	No	No	Remove
1740	[1740]	2011	Hemanth, D.J.; Kezi Selva Vijila, C.K.S.; Jude, J.	A high speed back propagation neural network for multistage MR brain tumor image segmentation	10.14311/NNW.2011.21.004	Yes	Yes	Yes	Yes	No	No	Remove
1741	[1741]	2011	Omkar, S.N.; Senthilnath, J.; Khandelwal, R.; Narayana Naik, G.; Gopalakrishnan, S.	Artificial Bee Colony (ABC) for multi-objective design optimization of composite structures	10.1016/j.asoc.2009.12.008	Yes	Yes	Yes	Yes	No	No	Remove
1742	[1742]	2010	Bahamish, H.A.A.; Abdullah, R.; Abu-Hashem, M.A.	A modified Marriage in Honey Bee Optimisation (MBO) algorithm for protein structure prediction	10.1109/ICCTD.2010.5646067	Yes	Yes	Yes	Yes	No	No	Remove
1743	[1743]	2010	Li, Y.-C.; Xue, Q.; Fu, X.-J.	Energy features extraction of oil theft signal in buried pipeline based on lifting wavelet package	10.1109/ICAIE.2010.5641105	Yes	Yes	Yes	Yes	No	No	Remove
1744	[1744]	2010	Tapia, B.; Joaquín, P.M.; Juan, R.F.	Inertial balance of a polar robot using mobile mass		Yes	Yes	Yes	Yes	No	No	Remove
1745	[1745]	2010	Chacón, R.D.; Andueza, L.J.; Díaz-Rodríguez, M.A.; Alvarado, J.A.	Analysis of stress due to contact between spur gears		Yes	Yes	Yes	Yes	No	No	Remove
1746	[1746]	2010	Maciejewska, M.	Philosophical and cultural aspects of corporeality - Corporeal practices as an issue for social sciences	10.2478/v10109-010-0069-9	Yes	Yes	Yes	Yes	No	No	Remove
1747	[1747]	2010	Hu, L.; Ding, S.; Ding, H.; Wang, H.	Research of attribute reduction algorithm about knowledge system	10.1109/GCIS.2010.241	Yes	Yes	Yes	Yes	No	No	Remove
1748	[1748]	2010	Deshpande, N.; Shaligram, A.D.; Botre, B.A.; Bindal, S.; Sadistap, S.S.	Embedded e-nose application to sense the food grain storage condition	10.1109/CICN.2010.120	Yes	Yes	Yes	Yes	No	No	Remove
1749	[1749]	2010	Zhang, D.S.; Wang, R.H.; Jiang, Y.S.; Li, D.W.; Lin, G.	Experimental study on anchoring mechanism of pre-stressed anchor cable by FLAC3D numerical simulation	10.1109/CISE.2010.5676771	Yes	Yes	Yes	Yes	No	No	Remove
1750	[1750]	2010	Zhang, X.; Wang, Y.	Estimation of structural reliability for exponential strength and multivariate exponential distribution stress	10.1109/CISE.2010.5677086	Yes	Yes	Yes	Yes	No	No	Remove
1751	[1751]	2010	Johanyák, Z.C.; Major, A.M.	Yield strength prediction for thermoplastic composites based on a sparse fuzzy model	10.1109/CINTI.2010.5672255	Yes	Yes	Yes	Yes	No	No	Remove
1752	[1752]	2010	Wei, M.; Wu, J.; Pang, M.	An integrated approach to filling holes in meshes	10.1109/AICI.2010.302	Yes	Yes	Yes	Yes	No	No	Remove
1753	[1753]	2010	Cai, K.; Shi, J.	An evolutionary method for tension/compression-only optimal stiffness design with volume constraint	10.1109/AICI.2010.253	Yes	Yes	Yes	Yes	No	No	Remove
1754	[1754]	2010	Yuan, Q.; Ye, X.; Cong, H.	Dynamic analysis of the bioprosthetic heart valve	10.1109/AICI.2010.72	Yes	Yes	Yes	Yes	No	No	Remove
1755	[1755]	2010	Wang, J.-M.; Liu, H.-N.	Study of permeability function equation of unsaturated soil	10.1109/CINC.2010.5643864	Yes	Yes	Yes	Yes	No	No	Remove
1756	[1756]	2010	Wu, Y.-H.; Liu, X.-M.; Wang, F.	Topology optimization design of the bracket of a special vehicle based on FEA method	10.1109/CINC.2010.5643717	Yes	Yes	Yes	Yes	No	No	Remove
1757	[1757]	2010	Yi, J.; Dan, B.; He, Y.	Simulation and analysis of heavy rail residual stress with multi-roller straightening	10.1109/CINC.2010.5643782	Yes	Yes	Yes	Yes	No	No	Remove
1758	[1758]	2010	Fan, Q.-M.; Wu, Y.-H.; Luan, K.	Fatigue life analysis of a special vehicle frame based on random vibration	10.1109/CINC.2010.5643716	Yes	Yes	Yes	Yes	No	No	Remove
1759	[1759]	2010	Boëly, N.; Botez, R.M.	New approach for the identification and validation of a nonlinear F/A-18 model by use of neural networks	10.1109/TNN.2010.2071398	Yes	Yes	Yes	Yes	No	No	Remove
1760	[1760]	2010	Hauret, D.	Authority sharing for better decision on board in the Rafale		Yes	Yes	Yes	Yes	No	No	Remove
1761	[1761]	2010	Ahmed, M.U.; Begum, S.; Olsson, E.; Xiong, N.; Funk, P.	Case-based reasoning for medical and industrial decision support systems	10.1007/978-3-642-14078-5_2	Yes	Yes	Yes	Yes	No	No	Remove
1762	[1762]	2010	Sheh, A.; Lee, C.W.; Masumura, K.; Rickman, B.H.; Nohmi, T.; Wogan, G.N.; Fox, J.G.; Schauer, D.B.	Mutagenic potency of Helicobacter pylori in the gastric mucosa of mice is determined by sex and duration of infection	10.1073/pnas.1009017107	Yes	Yes	Yes	Yes	No	No	Remove
1763	[1763]	2010	Rezapour, O.M.; Lee, L.T.; Dehghani, A.A.	Review of genetic algorithm model for suspended sediment estimation		Yes	Yes	Yes	Yes	No	No	Remove
1764	[1764]	2010	Zhang, Y.	Exploring the learning mechanism of web-based question-answering systems and their design	10.1111/j.1467-8535.2009.01002.x	Yes	Yes	Yes	Yes	No	No	Remove
1765	[1765]	2010	Navabi, R.; Etemad, R.; Shayanfar, H.A.	Self tuning fuzzy PI controller for UPFC to improve power system stability optimized by ant colony method	10.1109/APPEEC.2010.5448609	Yes	Yes	Yes	Yes	No	No	Remove
1766	[1766]	2010	El-Shafie, A.; Mellik, T.; Noureldin, A.	Neural network modeling of time-dependent creep deformations in masonry structures	10.1007/s00521-009-0318-3	Yes	Yes	Yes	Yes	No	No	Remove
1767	[1767]	2010	Lakner, J.; Györök, G.	The effect of cyclic thermal stresses in the life of PET shrink's heating body	10.1109/SAMI.2010.5423756	Yes	Yes	Yes	Yes	No	No	Remove
1768	[1768]	2010	Teddy, S.D.; Quek, C.; Lai, E.M.-K.; Cinar, A.	PSECMAC intelligent insulin schedule for diabetic blood glucose management under nonmeal announcement	10.1109/TNN.2009.2036726	Yes	Yes	Yes	Yes	No	No	Remove
1769	[1769]	2010	Martìnez Fernàndez, J.M.; Augusto, J.C.; Seepold, R.; Martínez Madrid, N.M.	Why traders need ambient intelligence	10.1007/978-3-642-13268-1_32	Yes	Yes	Yes	Yes	No	No	Remove
1770	[1770]	2010	Otieno, O.E.N.; Gryszkiewicz, A.; Siriwardanegea, N.; Chen, F.	Concept for intelligent integrated system for crisis management		Yes	Yes	Yes	Yes	No	No	Remove
1771	[1771]	2010	Zhang, X.; Li, Z.; Zhu, S.	Coupled-field analysis of FRP pipe under thermal and internal pressure loads	10.1109/ISCID.2010.57	Yes	Yes	Yes	Yes	No	No	Remove
1772	[1772]	2009	Mohamed, N.S.; Othman, Z.A.; Bakar, A.A.	A classification of "Gracilaria changii" protein sequences using back-propagation classifier	10.1109/DMO.2009.5341902	Yes	Yes	Yes	Yes	No	No	Remove
1773	[1773]	2009	Francis, A.G.; Mehta, M.; Ram, A.	Emotional memory and adaptive personalities		Yes	Yes	Yes	Yes	No	No	Remove
1774	[1774]	2009	Rai, J.K.; Negi, A.; Wankar, R.; Nayak, K.D.	Using machine learning to characterize L2 cache behavior of programs on multicore processors		Yes	Yes	Yes	Yes	No	No	Remove
1775	[1775]	2009	Jin, X.; Chen, D.; Zhao, Y.; Long, M.	Study on mathematical model of temperature and stress for thin slab in continuous casting	10.1109/CISE.2009.5366364	Yes	Yes	Yes	Yes	No	No	Remove
1776	[1776]	2009	Cao, W.; Li, Y.	The simulation of coherent structures with inverse initial rotating models in a laminar boundary layer	10.1109/CISE.2009.5362566	Yes	Yes	Yes	Yes	No	No	Remove
1777	[1777]	2009	Zhang, Q.-L.; Yao, S.; Zhao, S.-M.	Study on creep model of rice gel	10.1109/CISE.2009.5362822	Yes	Yes	Yes	Yes	No	No	Remove
1778	[1778]	2009	Zhang, Y.-W.; Wu, C.-L.; He, L.	Synchronization of multiple descriptions coding for streaming media	10.1109/CISE.2009.5366593	Yes	Yes	Yes	Yes	No	No	Remove
1779	[1779]	2009	Li, X.; Bian, F.; Li, L.	Data integration of all-in-one digital real estate-management	10.1109/CISE.2009.5363053	Yes	Yes	Yes	Yes	No	No	Remove
1780	[1780]	2009	Yanping, W.	Flow stress prediction model and its application	10.1109/CISE.2009.5363118	Yes	Yes	Yes	Yes	No	No	Remove
1781	[1781]	2009	Jiang, T.; You, W.-L.; Zhou, F.-Y.; Wang, W.-L.	Simulation of resistant shock capability of missile launcher based on DDAM	10.1109/CISE.2009.5366036	Yes	Yes	Yes	Yes	No	No	Remove
1782	[1782]	2009	Wan, X.; Jamaliding, Q.; Okamoto, T.	Discovering social network to improve recommender system for group learning support	10.1109/CISE.2009.5363890	Yes	Yes	Yes	Yes	No	No	Remove
1783	[1783]	2009	Su, G.-S.; Zhang, K.-S.; Chen, Z.	Rockburst prediction using gaussian process machine learning	10.1109/CISE.2009.5364984	Yes	Yes	Yes	Yes	No	No	Remove
1784	[1784]	2009	Hou, X.; Tian, C.; Fang, D.; Peng, F.; Yan, F.	Sensitivity analysis and optimization for connecting rod of LJ276M electronic gasoline engine	10.1109/CISE.2009.5363219	Yes	Yes	Yes	Yes	No	No	Remove
1785	[1785]	2009	Xiao, L.; Zuo, W.; Liao, D.	3D-modeling and simulation of mechanics properties analysis for 3D-braided composites CNGV	10.1109/CISE.2009.5363126	Yes	Yes	Yes	Yes	No	No	Remove
1786	[1786]	2009	Liu, J.	High performance distributed data acquisition system for long-term bridge health monitoring	10.1109/CISE.2009.5365828	Yes	Yes	Yes	Yes	No	No	Remove
1787	[1787]	2009	Liang, C.; Liu, Y.; Ross, K.W.	Topology optimization in multi-tree based P2P streaming system	10.1109/ICTAI.2009.17	Yes	Yes	Yes	Yes	No	No	Remove
1788	[1788]	2009	Zheng, C.-M.; Zhu, W.-S.; Sun, G.-F.	The application of the least square method in back analysis of 3D initial geostress	10.1109/AICI.2009.362	Yes	Yes	Yes	Yes	No	No	Remove
1789	[1789]	2009	Zhang, J.; Wang, R.; Pan, L.	The system of lifetime prediction for VFD based on VB and MATLAB	10.1109/AICI.2009.170	Yes	Yes	Yes	Yes	No	No	Remove
1790	[1790]	2009	Zhai, Y.; Yang, S.; Liu, L.	Dynamic test study on self aligning system of pinion	10.1109/AICI.2009.86	Yes	Yes	Yes	Yes	No	No	Remove
1791	[1791]	2009	Liu, X.; Liu, C.; Zhao, L.; Huang, H.; Zhao, X.; Sun, X.	The finite element method appling in the flow forming	10.1109/CIS.2009.202	Yes	Yes	Yes	Yes	No	No	Remove
1792	[1792]	2009	Wei, Z.; Zhang, J.; Li, N.; Li, X.	Computation model of machining mechanics of glass micromilling	10.1109/CIS.2009.183	Yes	Yes	Yes	Yes	No	No	Remove
1793	[1793]	2009	Wang, A.; Wu, X.; Zhou, C.; Ma, B.	Self-organization method for coupled thermo-mechanical analysis of micro-structure	10.1109/AICI.2009.226	Yes	Yes	Yes	Yes	No	No	Remove
1794	[1794]	2009	Li, D.; Wang, Q.	Several key technologies of the computer simulation of the welding process	10.1109/ISCID.2009.107	Yes	Yes	Yes	Yes	No	No	Remove
1795	[1795]	2009	Zhang, Q.; Jin, X.; Peng, W.	A non-linear finite element analysis of car engine mounting system rubber components	10.1109/ISCID.2009.40	Yes	Yes	Yes	Yes	No	No	Remove
1796	[1796]	2009	Wang, H.-R.; Li, Y.; Li, X.-J.	A mobile agent based general model for web testing	10.1109/ISCID.2009.187	Yes	Yes	Yes	Yes	No	No	Remove
1797	[1797]	2009	Sigmund, M.; Brabec, Z.	Analysis of speech under stress based on short-time spectrum of vowel phonemes		Yes	Yes	Yes	Yes	No	No	Remove
1798	[1798]	2009	Ahmed, M.U.; Begum, S.; Funk, P.; Xiong, N.	Fuzzy rule-based classification to build initial case library for case-based stress diagnosis		Yes	Yes	Yes	Yes	No	No	Remove
1799	[1799]	2009	Huang, Y.; Zhang, H.; Li, L.; Zhou, Y.	Radar-Infrared sensor track correlation algorithm using gray correlative analysis	10.1109/JCAI.2009.66	Yes	Yes	Yes	Yes	No	No	Remove
1800	[1800]	2009	Feng, X.; Cheng, J.; Cu, Y.; Liu, C.; Li, J.	Simulation of mechanics properties in rolling process for H-beam	10.1109/JCAI.2009.84	Yes	Yes	Yes	Yes	No	No	Remove
1801	[1801]	2009	Changcheng, Z.; Meng, M.; Liu, L.	Stress analytic computation of throttle slice of telescopic shock absorber	10.1109/CINC.2009.265	Yes	Yes	Yes	Yes	No	No	Remove
1802	[1802]	2009	Li, X.; Zhao, Y.	The non-linear analysis of beams strengthened by steel plate	10.1109/CINC.2009.113	Yes	Yes	Yes	Yes	No	No	Remove
1803	[1803]	2009	Toth-Taşcǎu, M.; Dreucean, M.; Rusu, L.	Biomechanical behavior of canine tibia based on bending tests and numerical analysis	10.1109/SACI.2009.5136226	Yes	Yes	Yes	Yes	No	No	Remove
1804	[1804]	2009	Ghiba, M.O.; Sǎftescu-Jescu, C.; Bugariu, D.; Ioanovici, T.	Design of a hip stem with mesh structures	10.1109/SACI.2009.5136228	Yes	Yes	Yes	Yes	No	No	Remove
1805	[1805]	2009	Szeidert, I.; Biriescu, M.; Mihet-Popa, L.; Toader, D.	Analysis by numerical simulation regarding the stability of the synchronous generator operating in autonomous or grid connected regime	10.1109/SACI.2009.5136253	Yes	Yes	Yes	Yes	No	No	Remove
1806	[1806]	2009	Vassiliadis, V.; Dounias, G.	Nature-inspired intelligence: A review of selected methods and applications	10.1142/S021821300900024X	Yes	Yes	Yes	Yes	No	No	Remove
1807	[1807]	2009	Rodríguez, J.T.; Vitoriano, B.; Montero, J.; Gomez Gonzalez, D.	Modelling bipolar multicriteria decision making	10.1109/MCDM.2009.4938837	Yes	Yes	Yes	Yes	No	No	Remove
1808	[1808]	2009	Nasser, N.J.; Kaplan, M.; Nevo, E.; Aviram, M.	Lipid profile and serum characteristics of the blind subterranean mole rat, Spalax	10.1371/journal.pone.0004528	Yes	Yes	Yes	Yes	No	No	Remove
1809	[1809]	2009	Stǎnescu, I.A.; Ştefan, A.; Roceanu, I.; Ștefan, V.; Hamza-Lup, F.	Mobile knowledge management toolkit		Yes	Yes	Yes	Yes	No	No	Remove
1810	[1810]	2009	Zheng, M.; Liu, G.-X.; Wang, H.; Zhou, C.-G.	Gene regulatory network reconstruction of P38 MAPK pathway using ordinary differential equation with linear regression analysis	10.1007/978-3-642-03156-4_30	Yes	Yes	Yes	Yes	No	No	Remove
1811	[1811]	2009	Neustein, A.	Note from the editor: "Expositions of romanian scientists on the design of text-to-speech synthesis and natural language understanding and generation systems"	10.1007/s10772-009-9063-3	Yes	Yes	Yes	Yes	No	No	Remove
1812	[1812]	2009	Raphael, C.	Representation and synthesis of melodic expression		Yes	Yes	Yes	Yes	No	No	Remove
1813	[1813]	2009	Cimino, C.F.	Private law, public consequences, and virtue jurisprudence	10.5195/lawreview.2009.137	Yes	Yes	Yes	Yes	No	No	Remove
1814	[1814]	2009	Mira, J.; Delgado, A.E.	Sensory representation spaces in neuroscience and computation	10.1016/j.neucom.2008.04.054	Yes	Yes	Yes	Yes	No	No	Remove
1815	[1815]	2008	Vega-Corona, A.; Zárate-Banda, M.; Barrón-Adame, J.M.; Martinez-Celorio, R.A.; Andina, D.	Design of the approximation function of a pedometer based on artificial neural network for the healthy life style promotion in diabetic patients	10.1109/MICAI.2008.24	Yes	Yes	Yes	Yes	No	No	Remove
1816	[1816]	2008	Dimitriadis, S.; Goumopoulos, C.	Applying machine learning to extract new knowledge in precision agriculture applications	10.1109/PCI.2008.30	Yes	Yes	Yes	Yes	No	No	Remove
1817	[1817]	2008	Rao, T.M.; Mitra, S.	An early software engineering approach to teaching CS1, CS2 and Al	10.1145/1352135.1352185	Yes	Yes	Yes	Yes	No	No	Remove
1818	[1818]	2008	Simšík, D.; Galajdova, A.; Dolná, Z.; Andrejková, J.	The ambient intelligence and the assistive technologies for elderly, visually and hearing impaired users in Slovakia		Yes	Yes	Yes	Yes	No	No	Remove
1819	[1819]	2008	Wang, L.; Wang, C.G.	Application of data mining technology in assembly quality control		Yes	Yes	Yes	Yes	No	No	Remove
1820	[1820]	2008	Khalil, E.E.	Thermal management in hospitals: Comfort, air quality, and energy utilization		Yes	Yes	Yes	Yes	No	No	Remove
1821	[1821]	2008	Djordjevich, D.D.; Xavier, P.G.; Bernard, M.L.; Whetzel, J.H.; Glickman, M.R.; Verzi, S.J.	Preparing for the aftermath: Using emotional agents in game-based training for disaster response	10.1109/CIG.2008.5035649	Yes	Yes	Yes	Yes	No	No	Remove
1822	[1822]	2008	Acciani, G.; Fornarelli, G.; Magarielli, D.; Maiullari, D.	Genetic feature selection and statistical classification of voids in		Yes	Yes	Yes	Yes	No	No	Remove
1823	[1823]	2008	Osty, P.-L.; Le Ber, F.; Lieber, J.	Case-based reasoning and landscape agronomy	10.3917/rac.004.0169	Yes	Yes	Yes	Yes	No	No	Remove
1824	[1824]	2008	Meyer-Spradow, J.; Stegger, L.; Döring, C.; Ropinski, T.; Hinrichs, K.	Glyph-based SPECT visualization for the diagnosis of coronary artery disease	10.1109/TVCG.2008.136	Yes	Yes	Yes	Yes	No	No	Remove
1825	[1825]	2008	Casale, S.; Russo, A.; Scebba, G.; Serrano, S.	Speech emotion classification using Machine Learning algorithms	10.1109/ICSC.2008.43	Yes	Yes	Yes	Yes	No	No	Remove
1826	[1826]	2008	Rao, J.; Xu, C.-Z.	Online measurement of the capacity of multi-tier websites using hardware performance counters	10.1109/ICDCS.2008.97	Yes	Yes	Yes	Yes	No	No	Remove
1827	[1827]	2008	Martínez-Tomás, R.; Rincón, M.; Bachiller, M.; Mira, J.	On the correspondence between objects and events for the diagnosis of situations in visual surveillance tasks	10.1016/j.patrec.2007.10.020	Yes	Yes	Yes	Yes	No	No	Remove
1828	[1828]	2007	Loureiro, J.; Belo, O.	Swarm intelligence in cube selection and allocation for multi-node OLAP systems	10.1007/978-1-4020-6264-3_41	Yes	Yes	Yes	Yes	No	No	Remove
1829	[1829]	2007	Marreiros, G.; Santos, R.; Freitas, C.; Ramos, C.; Neves, J.; Bulas-Cruz, J.	Modelling group decision making processes with artificial societies considering emotional factors		Yes	Yes	Yes	Yes	No	No	Remove
1830	[1830]	2007	Shaik, J.; Yeasin, M.	Selection of best projection from 3D star coordinate projection space using energy minimization and topology preserving mapping	10.1109/IJCNN.2007.4371369	Yes	Yes	Yes	Yes	No	No	Remove
1831	[1831]	2007	Pei, J.-S.; Mai, E.C.; Wright, J.P.; Smyth, A.W.	Neural network initialization with prototypes - Function approximation in engineering mechanics applications	10.1109/IJCNN.2007.4371284	Yes	Yes	Yes	Yes	No	No	Remove
1832	[1832]	2007	Liu, P.-L.; Li, F.; Tan, Y.-J.	Research on refining mesh of ship hatch corner based on transition element	10.1109/CIS.2007.196	Yes	Yes	Yes	Yes	No	No	Remove
1833	[1833]	2007	Lespinats, S.; Verleysen, M.; Giron, A.; Fertil, B.	DD-HDS: A method for visualization and exploration of high-dimensional data	10.1109/TNN.2007.891682	Yes	Yes	Yes	Yes	No	No	Remove
1834	[1834]	2007	Mira, J.M.; Delgado García, A.E.	On how the computational paradigm can help us to model and interpret the neural function	10.1007/s11047-006-9008-6	Yes	Yes	Yes	Yes	No	No	Remove
1835	[1835]	2007	Mihailidis, A.; Boger, J.; Canido, M.; Hoey, J.	The use of an intelligent prompting system for people with dementia	10.1145/1273961.1273982	Yes	Yes	Yes	Yes	No	No	Remove
1836	[1836]	2007	Adams, R.	Decision and stress: Cognition and e-accessibility in the information workplace	10.1007/s10209-006-0061-9	Yes	Yes	Yes	Yes	No	No	Remove
1837	[1837]	2007	Nakashima, H.	Cyber Assist Project for Ambient Intelligence		Yes	Yes	Yes	Yes	No	No	Remove
1838	[1838]	2007	Sáez, P.	An interface between the situation calculus and logic programming	10.1109/MICAI.2007.38	Yes	Yes	Yes	Yes	No	No	Remove
1839	[1839]	2007	Dodigovic, M.	Artificial intelligence and second language learning: An efficient approach to error remediation	10.2167/la416.0	Yes	Yes	Yes	Yes	No	No	Remove
1840	[1840]	2006	Meire, P.	About biology and subjectivity in psychiatry		Yes	Yes	Yes	Yes	No	No	Remove
1841	[1841]	2006	Sivertun, A.; Gumos, A.	Analysis of cross country trafficability	10.1007/3-540-35589-8_56	Yes	Yes	Yes	Yes	No	No	Remove
1842	[1842]	2006	Rabbani, M.; NOROOZI, S.; Vinney, J.; Shirazi Kia, S.	The application of artificial intelligence in health monitoring of aerospace structures		Yes	Yes	Yes	Yes	No	No	Remove
1843	[1843]	2006	Saffari, H.; Fadaee, M.J.; Nezamabadi-pour, H.; Mohammadpourmir, M.	Optimum design of space trusses under earthquake loading using Ant Colony Optimization		Yes	Yes	Yes	Yes	No	No	Remove
1844	[1844]	2006	Silva, D.C.; de Lima, A.A.; Maia, R.S.; Braga, D.; de Moraes, J.F.; de Moraes, J.A.; Resende, F.G.V.	A rule-based grapheme-phone converter and stress determination for Brazilian Portuguese natural language processing	10.1109/ITS.2006.4433335	Yes	Yes	Yes	Yes	No	No	Remove
1845	[1845]	2006	Wallace, R.	Pitfalls in biological computing: Canonical and idiosyncratic dysfunction of conscious machines		Yes	Yes	Yes	Yes	No	No	Remove
1846	[1846]	2006	Stibel, J.M.	Categorization and technology innovation	10.1075/pc.14.2.13sti	Yes	Yes	Yes	Yes	No	No	Remove
1847	[1847]	2006	Liu, G.; Men, P.; Harris, P.L.R.; Rolston, R.K.; PERRY, G.; Smith, M.A.	Nanoparticle iron chelators: A new therapeutic approach in Alzheimer disease and other neurologic disorders associated with trace metal imbalance	10.1016/j.neulet.2006.07.020	Yes	Yes	Yes	Yes	No	No	Remove
[truncated: 963 more rows]

## Sheet: Full Text
Study ID	Citation No.	Publication Year	Author	Title	DOI	Valid/Published?	Non-mental health service setting?	No clinician involved?	AI-dependent modality?	Self-directed AI use?	Decision
[truncated: 173 more rows]

[truncated: 1 more sheets: References]
