# Supplementary material for: The Emerging Roles of AI in Self-Directed Stress Management: Systematic Review
Source: J Med Internet Res. 2026 Jun 24;28:e90709. doi: 10.2196/90709 (PMC13293476; doi:10.2196/90709)
Supplement: Multimedia Appendix 2 [file jmir-v28-e90709-s002.xlsx]

## Sheet: Full_MMAT_Criteria_Sheet_220420
STUDY ID	CITATION NO.	AUTHORS	YEAR	TITLE	STUDY TYPE (BASED ON MMAT CRITERIA)	SCREENING S1 - Are there clear research questions?	SCREENING S2 - Do the collected data allow to address the research questions?	QUAL1.1 - Is the qualtative approach appropriate to answer the research question?	QUAL1.2 - Are the qualitative data collection methods adequate to address the research question	QUAL1.3 - Are the findings adequately derived from the data	QUAL1.4 - Is the interpretation of results sufficiently substantiated by data	QUAL1.5 - Is there coherence between qualitative data sources, collection, analysis and interpretation?	QUANT RCT 2.1 - Is the randomisation appropriately performed?	QUANT RCT 2.2 - Are the groups comparable at baseline?	QUANT RCT 2.3 - Are there complete outcome data?	QUANT RCT 2.4 - Are outcome assessors blinded to the intervention provided?	QUANT RCT 2.5 - Did the participants adhere to the assigned intervention?	QUANT NONRCT 3.1 - Are the participants representative of the target population?	QUANT NONRCT 3.2 Are measurements appropriate regarding both the outcome and intervention (or exposure)?	QUANT NONRCT 3.3 - Are there complete outcome data?	QUANT NONRCT 3.4 - Are the confounders accounted for in the design and analysis?	QUANT NONRCT 3.5 - During the study period, is the intervention administered (or exposure occured) as intended?	QUANT DESC 4.1 - Is the sampling strategy relevant to address the research question?	QUANT DESC 4.12 - Is the sample representative of the target population?	QUANT DESC 4.3 - Are the measurements appropriate?	QUANT DESC 4.4 - Is the risk of nonresponse bias low?	QUANT DESC 4.5 - Is the statistical analysis appropriate to answer the research question?	MM 5.1 - Is there an adequate rationale for using a mixed methods design to address the research question?	MM 5.2 - Are there different components of the study effictively integrated to answer the research question?	MM 5.3 - Are the outputs of the integration of qualitative and quantitative components adequately interpreted?	MM 5.4 - Are divergences and inconsistencies between quantitative and qualitative results adequately addressed?	MM 5.5 - Do the different components of the study adhere to the quality criteria of each tradition of the methods involved
1	[82]	Alanazi, Rayan; Alanazi, Adel Sabre; Alqazlan, Sohil; Benlaria, Houcine	2025	Assessing the impact of AI tools on mobility and daily assistance for children with down syndrome in Saudi Arabia.	Mixed methods	Yes	Yes																					Yes	No	Yes	No	Yes
2	[92]	Alanezi, F.	2024	Assessing the Effectiveness of ChatGPT in Delivering Mental Health Support: A Qualitative Study	Qualitative	Yes	Yes	Yes	Yes	Yes	Yes	Yes
3	[69]	Allan, D. D.	2024	A mobile messaging-based conversational agent-led stress mindset intervention for New Zealand small-to-medium-sized enterprise owner-managers: Effectiveness and acceptability study.	Quantitative nonrandomized	Yes	Yes											Yes	Yes	Yes	No	Yes
4	[70]	Baek, Gumhee; Cha, Chiyoung	2025	AI-Assisted Tailored Intervention for Nurse Burnout: A Three-Group Randomized Controlled Trial.	Quantitative randomized controlled trials	Yes	Yes						Yes	Yes	Yes	Yes	Can't tell
5	[71]	Cho, Aram; Cha, Chiyoung; Baek, Gumhee	2024	Development of an artificial intelligenceñbased tailored mobile intervention for nurse burnout: Single-arm trial.	Quantitative nonrandomized	Yes	Yes											Yes	Yes	Yes	Yes	Yes
6	[81]	Fuhrmann, Lukas M.; Lukas, Christian Aljoscha; Schindler-Gmelch, Lena; Berking, Matthias	2025	Evaluating a brief smartphone-based stress management intervention with heart rate biofeedback from built-in sensors in a three arm randomized controlled trial.	Quantitative randomized controlled trials	Yes	Yes						Yes	Yes	Yes	Yes	Yes
7	[83]	Gabrielli, Silvia; Rizzi, Silvia; Bassi, Giulia; Carbone, Sara; Maimone, Rosa; Marchesoni, Michele; Forti, Stefano	2021	Engagement and Effectiveness of a Healthy-Coping Intervention via Chatbot for University Students During the COVID-19 Pandemic: Mixed Methods Proof-of-Concept Study.	Mixed methods	Yes	Yes																					Yes	Yes	Yes	Yes	Yes
8	[72]	Hiller, Selina; Gˆtzl, Christian; Rauschenberg, Christian; Fechtelpeter, Janik; Koppe, Georgia; Wierzba, Eva; Sauter, Julia; Dietrich, Sina; Durstewitz, Daniel; Reininghaus, Ulrich; Krumm, Silvia	2025	Health-Promoting Effects and Everyday Experiences With a Mental Health App Using Ecological Momentary Assessments and AI-Based Ecological Momentary Interventions Among Young People: Qualitative Interview and Focus Group Study.	Qualitative	Yes	Yes	Yes	Yes	Yes	Yes	Yes
9	[101]	Huang, Yu-Cian; Gamborino, Edwinn; Huang, Yan-Jia; Qian, Xiaobei; Fu, Li-Chen; Yeh, Su-Ling	2022	Inferring stressors from conversation: Towards an emotional support robot companion.	Quantitative nonrandomized	Yes	Yes											No	Yes	Yes	Can't tell	Yes
10	[96]	Indrayanti, I.; Salsabila, A.K.; Amrita, V.; Alhaddad, M.M.; Saskia, A.B.; Ramadhani, D.P.	2025	PsyBot: A randomized controlled trial of WhatsApp-based psychological first aid to reduce loneliness among 18ñ22-year-old students in Yogyakarta, Indonesia	Mixed methods	Yes	Yes																					Yes	Yes	Yes	Yes	Yes
11	[73]	Jiang, Jing; Yang, Yang	2025	GymBuddy and Elomia, AI-integrated applications, effects on the mental health of the students with psychological disorders.	Quantitative randomized controlled trials	Yes	Yes						Yes	Yes	Yes	Yes	Yes
12	[97]	Keung, W.M.; So, T.Y.	2025	Attitudes towards AI counseling: the existence of perceptual fear in affecting perceived chatbot support quality	Quantitative randomized controlled trials	Yes	Yes						Yes	Yes	Yes	Yes	Yes
13	[93]	Ko, Siyeon; Woo, Hyekyung	2025	Users' Needs for Mental Health Apps: Quality Evaluation Using the User Version of the Mobile Application Rating Scale.	Quantitative descriptive	Yes	Yes																Yes	Can't tell	Yes	Yes	Yes
14	[84]	Lai, H.-L.; Chen, C.-I.; Liaw, G.-H.; Lu, L.-C.; Huang, C.-Y.	2025	Effectiveness of a Chatbot-Based Internet-Support-Coping-Caring Intervention in Improving Sleep Quality and Work-Related Outcomes Among Nurses in Taiwan During the COVID-19 Pandemic: A Pilot Study	Quantitative randomized controlled trials	Yes	Yes						Yes	Yes	Yes	Yes	Yes
15	[98]	Lee, I.; Hahn, S.	2024	On the relationship between mind perception and social support of chatbots	Quantitative nonrandomized	Yes	Yes											No	Yes	Yes	Yes	Yes
16	[85]	Lee, Seonmi; Jeong, Jaehyun; Kim, Myungsung; Lee, Sangil; Kim, Sung-Phil; Jung, Dooyoung	2025	Development of a Mobile Intervention for Procrastination Augmented With a Semigenerative Chatbot for University Students: Pilot Randomized Controlled Trial.	Mixed methods	Yes	Yes																					Yes	Yes	Yes	No	Yes
17	[86]	Li, Yan; Chung, Tsz Yu; Lu, Wenze; Li, Mengqi; Ho, Ying Wai Bryan; He, Mengting; Mei, Xiaoxiao; Chen, Dapeng; Bressington, Daniel	2025	Chatbot-Based Mindfulness-Based Stress Reduction Program for University Students With Depressive Symptoms: Intervention Development and Pilot Evaluation.	Quantitative nonrandomized	Yes	Yes											Yes	Yes	Yes	No	Yes
18	[87]	Ly, K. H., Ly, A.-M., & Andersson, G.	2017	A fully automated conversational agent for promoting mental well-being: A pilot RCT using mixed methods	Mixed methods	Yes	Yes																					Yes	Yes	Yes	Yes	Yes
19	[74]	Marwaha, Ekta Bhambri; Gera, Jaya; Thareja, Reema; Gupta, Shefali	2025	The digital bridge: Using digital intervention to understand psychosocial correlation between COVID-19 stress and sleep quality in undergraduate students before and after COVID-19.	Mixed methods	Yes	Yes																					Yes	Yes	Yes	Can't tell	Yes
20	[75]	Medeiros, Lenin; Bosse, Tibor; Gerritsen, Charlotte	2022	Can a chatbot comfort humans? Studying the impact of a supportive chatbot on usersí self-perceived stress.	Quantitative randomized controlled trials	Yes	Yes						Yes	Yes	Yes	No	Yes
21	[99]	Meng, Jingbo; Dai, Yue (Nancy)	2021	Emotional support from AI chatbots: Should a supportive partner self-disclose or not?	Quantitative randomized controlled trials	Yes	Yes						Yes	Yes	No	No	Yes
22	[100]	Nelekar, Shreeya; Abdulrahman, Amal; Gupta, Manik; Richards, Deborah	2022	Effectiveness of embodied conversational agents for managing academic stress at an Indian University (ARU) during COVID?19.	Quantitative randomized controlled trials	Yes	Yes						Yes	Yes	Yes	Yes	Yes
23	[76]	Orji, Joseph; Chan, Gerry; Orji, Rita	2025	Design, development, and evaluation of an mhealth app to reduce stress and promote happiness through smiling.	Mixed methods	Yes	Yes																					Yes	Can't tell	Yes	Can't tell	Yes
24	[77]	Park, M.; Fels, S.; Seo, K.	2025	Enhancing academic stress assessment through self-disclosure chatbots: effects on engagement, accuracy, and self-reflection	Mixed methods	Yes	Yes																					Yes	Yes	Yes	Yes	Yes
25	[78]	Park, SoHyun; Choi, Jeewon; Lee, Sungwoo; Oh, Changhoon; Kim, Changdai; La, Soohyun; Lee, Joonhwan; Suh, Bongwon	2019	Designing a chatbot for a brief motivational interview on stress management: Qualitative case study.	Qualitative	Yes	Yes	Yes	Yes	Yes	Yes	Yes
26	[79]	Qi, Yue	2025	Pilot quasi-experimental research on the effectiveness of the Woebot AI Chatbot for reducing mild depression symptoms among athletes.	Quantitative nonrandomized	Yes	Yes											No	Yes	Yes	Can't tell	Yes
27	[102]	Silva, Eliana; Aguiar, Joyce; Reis, LuÌs Paulo; S·, Jorge Oliveira E.; GonÁalves, Joaquim; Carvalho, Victor	2020	Stress among Portuguese Medical Students: the EuStress Solution.	Quantitative descriptive	Yes	Yes																Yes	Yes	Yes	Can't tell	Yes
28	[103]	Sun, X.; Casula, D.; Navaratnam, A.; Popp, A.; Knopp, F.; Busini, G.; Weso?owski, J.; van Reeth, M.; Reich, E.; Wiers, R.	2023	Virtual Support for Real-World Movement: Using Chatbots to Overcome Barriers to Physical Activity	Quantitative randomized controlled trials	Yes	Yes						Yes	Yes	Yes	Yes	Yes
29	[94]	Teague, Samantha J.; Shatte, Adrian B. R.; Fuller-Tyszkiewicz, Matthew; Hutchinson, Delyse M.	2025	User-centred design and evaluation of an mhealth app for fathersí perinatal mental health: A feasibility, acceptability, and usability study.	Mixed methods	Yes	Yes																					Yes	Yes	Yes	Yes	Yes
30	[88]	Tong, Alan C. Y.; Wong, Kent T. Y.; Chung, Wing W. T.; Mak, Winnie W. S.	2025	Effectiveness of topic-based chatbots on mental health self-care and mental well-being: Randomized controlled trial.	Quantitative randomized controlled trials	Yes	Yes						Yes	Yes	Yes	Yes	Yes
31	[89]	Troitskaya, Olga; Batkhina, Anastasia	2022	Mobile application for couple relationships: Results of a pilot effectiveness study.	Quantitative randomized controlled trials	Yes	Yes						Yes	No	Yes	Can't tell	Yes
32	[80]	Weng, Janice Huiqin; Hu, Yanyan; Heaukulani, Creighton; Tan, Clarence; Chang, Julian Kuiyu; Phang, Ye Sheng; Rajendram, Priyanka; Tan, Weng Mooi; Loke, Wai Chiong; Morris, Robert J. T.	2024	Mental wellness self-care in Singapore with mindline.sg: A tutorial on the development of a digital mental health platform for behavior change.	Quantitative descriptive	Yes	Yes																Yes	Can't tell	Yes	Yes	Yes
33	[95]	Williams, R.; Hopkins, S.; Frampton, C.; Holt-Quick, C.; Merry, S.N.; Stasiak, K.	2021	21-day stress detox: Open trial of a universal well-being chatbot for young adults	Mixed methods	Yes	Yes																					Yes	Yes	Yes	Yes	Yes
34	[90]	Yong, S.C.	2025	Integrating Emotional AI into Mobile Apps with Smart Home Systems for Personalized Mental Wellness	Quantitative descriptive	Yes	Yes																Can't tell	No	Yes	Yes	Can't tell
35	[91]	Yoon, Sungwon; Goh, Hendra; Low, Xinyi Casuarine; Weng, Janice Huiqin; Heaukulani, Creighton	2024	User perceptions and utilisation of features of an AI-enabled workplace digital mental wellness platform 'mindline at work'.	Mixed methods	Yes	Yes																					Yes	Yes	Yes	No	Yes
